# Supplementary material for: 5-Nitro-2-trifluoro­methyl-1H-benzimidazole monohydrate
Source: Acta Crystallogr Sect E Struct Rep Online. 2012 Apr 21;68(Pt 5):o1487. doi: 10.1107/S1600536812017060 (PMC3344597; doi:10.1107/S1600536812017060)
Supplement: Supplementary file 1 [file e-68-o1487-sup1.cif]

##############################################################################
#                                                                            #
# This CIF contains the data in a paper accepted for publication in          #
# Acta Crystallographica Section E. It conforms to the requirements of       #
# Notes for Authors for Acta Crystallographica Section E, and has been       #
# peer reviewed under the auspices of the IUCr Commission on Journals.       #
#                                                                            #
# Full details of the Crystallographic Information File format               #
# are given in the paper "The Crystallographic Information File (CIF):       #
# a New Standard Archive File for Crystallography" by S. R. Hall, F. H.      #
# Allen and I. D. Brown [Acta Cryst. (1991), A47, 655-685].                  #
#                                                                            #
# The current version of the core CIF dictionary is obtainable from          #
# ftp://ftp.iucr.org/pub/cif_core.dic.                                       #
#                                                                            #
# Software is freely available for graphical display of the structure(s)     #
# in this CIF. For information consult the CIF software page                 #
# http://www.iucr.org/resources/cif/software.                                #
#                                                                            #
# This file may be used for bona fide research purposes within the           #
# scientific community so long as proper attribution is given to the journal # 
# article from which it was obtained.                                        #
#                                                                            #
##############################################################################
data_I
_audit_creation_method     SHELXL-97
_chemical_name_systematic
;
5-Nitro-2-trifluoromethyl-1<i>H</i>-benzimidazole monohydrate
;
_chemical_name_common     ?
_chemical_formula_moiety     'C8 H4 F3 N3 O2, H2 O'
_chemical_formula_sum     'C8 H6 F3 N3 O3'
_chemical_formula_iupac     'C8 H4 F3 N3 O2, H2 O'
_chemical_formula_weight     249.16
_chemical_melting_point     ?
_symmetry_cell_setting     monoclinic
_symmetry_space_group_name_H-M     'P 21/n'
_symmetry_space_group_name_Hall     '-P 2yn'
loop_
    _symmetry_equiv_pos_as_xyz
    'x, y, z'
    '-x+1/2, y+1/2, -z+1/2'
    '-x, -y, -z'
    'x-1/2, -y-1/2, z-1/2'
_cell_length_a     7.6209(15)
_cell_length_b     10.393(2)
_cell_length_c     13.093(3)
_cell_angle_alpha     90.00
_cell_angle_beta     97.63(3)
_cell_angle_gamma     90.00
_cell_volume     1027.9(4)
_cell_formula_units_Z     4
_cell_measurement_reflns_used     ?
_cell_measurement_theta_min     3.36
_cell_measurement_theta_max     27.480
_cell_measurement_temperature     293(2)
_exptl_crystal_description     block
_exptl_crystal_colour     colourless
_exptl_crystal_size_max     0.36
_exptl_crystal_size_mid     0.32
_exptl_crystal_size_min     0.28
_exptl_crystal_density_diffrn     1.610
_exptl_crystal_density_meas     ?
_exptl_crystal_density_method     'not measured'
_exptl_crystal_F_000     504
_exptl_absorpt_coefficient_mu     0.158
_exptl_absorpt_correction_type     multi-scan
_exptl_absorpt_process_details     '(CrystalClear; Rigaku, 2005)'
_exptl_absorpt_correction_T_min     0.9034
_exptl_absorpt_correction_T_max     0.9214
_exptl_special_details     ?
_diffrn_ambient_temperature     293(2)
_diffrn_radiation_type     MoK\a
_diffrn_radiation_wavelength     0.71073
_diffrn_radiation_source     'fine-focus sealed tube'
_diffrn_radiation_monochromator     graphite
_diffrn_measurement_device_type     'Rigaku Mercury2'
_diffrn_measurement_method     'CCD_Profile_fitting'
_diffrn_detector_area_resol_mean     ?
_diffrn_reflns_number     10402
_diffrn_reflns_av_R_equivalents     0.0507
_diffrn_reflns_av_sigmaI/netI     0.0401
_diffrn_reflns_theta_min     3.14
_diffrn_reflns_theta_max     27.48
_diffrn_reflns_theta_full     25.00
_diffrn_measured_fraction_theta_max     0.997
_diffrn_measured_fraction_theta_full     0.999
_diffrn_reflns_limit_h_min     -9
_diffrn_reflns_limit_h_max     9
_diffrn_reflns_limit_k_min     -13
_diffrn_reflns_limit_k_max     13
_diffrn_reflns_limit_l_min     -16
_diffrn_reflns_limit_l_max     16
_diffrn_standards_number     ?
_diffrn_standards_interval_count     ?
_diffrn_standards_interval_time     ?
_diffrn_standards_decay_%     ?
_refine_special_details
;
Refinement of <i>F</i>^2^ against ALL reflections. The weighted <i>R</i>-factor
<i>wR</i> and goodness of fit <i>S</i> are based on <i>F</i>^2^, conventional
<i>R</i>-factors <i>R</i> are based on <i>F</i>, with <i>F</i> set to zero for
negative <i>F</i>^2^. The threshold expression of <i>F</i>^2^ >
\s(<i>F</i>^2^) is used only for calculating <i>R</i>-factors(gt) <i>etc</i>.
and is not relevant to the choice of reflections for refinement.
<i>R</i>-factors based on <i>F</i>^2^ are statistically about twice as large
as those based on <i>F</i>, and <i>R</i>- factors based on ALL data will be
even larger.
;
_reflns_number_total     2344
_reflns_number_gt     1451
_reflns_threshold_expression     I>2sigma(I)
_refine_ls_structure_factor_coef     Fsqd
_refine_ls_matrix_type     full
_refine_ls_R_factor_all     0.1073
_refine_ls_R_factor_gt     0.0712
_refine_ls_wR_factor_gt     0.1964
_refine_ls_wR_factor_ref     0.2208
_refine_ls_goodness_of_fit_ref     1.051
_refine_ls_restrained_S_all     1.051
_refine_ls_number_reflns     2344
_refine_ls_number_parameters     154
_refine_ls_number_restraints     0
_refine_ls_hydrogen_treatment     constr
_refine_ls_weighting_scheme     calc
_refine_ls_weighting_details
         'calc w=1/[\s^2^(Fo^2^)+(0.1019P)^2^+0.6421P] where P=(Fo^2^+2Fc^2^)/3'
_atom_sites_solution_hydrogens     geom
_atom_sites_solution_primary     direct
_atom_sites_solution_secondary     difmap
_refine_ls_shift/su_max     0.000
_refine_ls_shift/su_mean     0.000
_refine_diff_density_max     0.590
_refine_diff_density_min     -0.317
_refine_ls_extinction_method     none
_refine_ls_extinction_coef     ?
loop_
    _atom_type_symbol
    _atom_type_description
    _atom_type_scat_dispersion_real
    _atom_type_scat_dispersion_imag
    _atom_type_scat_source
    'C' 'C' 0.0033 0.0016
                         'International Tables Vol C Tables 4.2.6.8 and 6.1.1.4'
    'H' 'H' 0.0000 0.0000
                         'International Tables Vol C Tables 4.2.6.8 and 6.1.1.4'
    'N' 'N' 0.0061 0.0033
                         'International Tables Vol C Tables 4.2.6.8 and 6.1.1.4'
    'O' 'O' 0.0106 0.0060
                         'International Tables Vol C Tables 4.2.6.8 and 6.1.1.4'
    'F' 'F' 0.0171 0.0103
                         'International Tables Vol C Tables 4.2.6.8 and 6.1.1.4'
_computing_data_collection     'CrystalClear (Rigaku, 2005)'
_computing_cell_refinement     'CrystalClear (Rigaku, 2005)'
_computing_data_reduction     'CrystalClear (Rigaku, 2005)'
_computing_structure_solution     'SHELXS97 (Sheldrick, 2008)'
_computing_structure_refinement     'SHELXL97 (Sheldrick, 2008)'
_computing_molecular_graphics     'PLATON (Spek, 2009)'
_computing_publication_material     'SHELXTL (Sheldrick, 2008)'
loop_
    _atom_site_type_symbol
    _atom_site_label
    _atom_site_fract_x
    _atom_site_fract_y
    _atom_site_fract_z
    _atom_site_U_iso_or_equiv
    _atom_site_adp_type
    _atom_site_calc_flag
    _atom_site_refinement_flags
    _atom_site_occupancy
    _atom_site_symmetry_multiplicity
    _atom_site_disorder_assembly
    _atom_site_disorder_group
    F F1 0.7199(4) 0.8890(3) 0.31003(18) 0.1071(10) Uani d . 1 1 . .
    F F2 0.7951(5) 0.9620(2) 0.4602(3) 0.1403(15) Uani d . 1 1 . .
    F F3 0.5316(4) 0.9177(3) 0.4078(3) 0.1320(13) Uani d . 1 1 . .
    O O1 0.9829(5) 0.3172(3) 0.7630(3) 0.0971(11) Uani d . 1 1 . .
    O O2 0.8506(5) 0.1639(3) 0.6747(3) 0.1086(12) Uani d . 1 1 . .
    N N1 0.6638(3) 0.6404(2) 0.38970(18) 0.0471(6) Uani d . 1 1 . .
    H H1A 0.6092 0.6413 0.3279 0.057 Uiso d R 1 1 . .
    N N2 0.8035(3) 0.7156(2) 0.53963(18) 0.0469(6) Uani d . 1 1 . .
    N N3 0.8922(4) 0.2768(3) 0.6865(3) 0.0687(9) Uani d . 1 1 . .
    C C1 0.7950(4) 0.5815(3) 0.5434(2) 0.0414(7) Uani d . 1 1 . .
    C C2 0.8576(4) 0.4973(3) 0.6230(2) 0.0493(7) Uani d . 1 1 . .
    H H2 0.9157 0.5264 0.6857 0.059 Uiso calc R 1 1 . .
    C C3 0.7071(4) 0.5333(3) 0.4496(2) 0.0426(7) Uani d . 1 1 . .
    C C4 0.8283(4) 0.3683(3) 0.6032(2) 0.0507(8) Uani d . 1 1 . .
    C C5 0.7237(4) 0.7440(3) 0.4469(2) 0.0449(7) Uani d . 1 1 . .
    C C6 0.6781(4) 0.4023(3) 0.4317(2) 0.0517(8) Uani d . 1 1 . .
    H H6 0.6194 0.3722 0.3695 0.062 Uiso calc R 1 1 . .
    C C7 0.7404(4) 0.3194(3) 0.5103(3) 0.0566(8) Uani d . 1 1 . .
    H H7 0.7242 0.2311 0.5018 0.068 Uiso calc R 1 1 . .
    C C8 0.6956(5) 0.8789(3) 0.4077(3) 0.0575(8) Uani d . 1 1 . .
    O O3 0.4481(4) 0.6193(2) 0.20564(17) 0.0755(9) Uani d . 1 1 . .
    H H3A 0.4159 0.6728 0.1499 0.113 Uiso d R 1 1 . .
    H H3B 0.4169 0.5518 0.1909 0.113 Uiso d R 1 1 . .
loop_
    _atom_site_aniso_label
    _atom_site_aniso_U_11
    _atom_site_aniso_U_22
    _atom_site_aniso_U_33
    _atom_site_aniso_U_12
    _atom_site_aniso_U_13
    _atom_site_aniso_U_23
    F1 0.182(3) 0.0760(16) 0.0689(15) 0.0252(17) 0.0363(17) 0.0271(13)
    F2 0.216(4) 0.0534(15) 0.126(2) -0.0328(19) -0.072(2) 0.0178(15)
    F3 0.113(2) 0.090(2) 0.203(3) 0.0460(17) 0.059(2) 0.063(2)
    O1 0.115(3) 0.081(2) 0.084(2) 0.0147(18) -0.0250(19) 0.0302(17)
    O2 0.141(3) 0.0490(17) 0.131(3) 0.0068(18) -0.002(2) 0.0273(17)
    N1 0.0566(15) 0.0497(15) 0.0322(12) -0.0006(12) -0.0049(10) -0.0002(10)
    N2 0.0561(15) 0.0411(13) 0.0406(13) -0.0014(11) -0.0048(11) -0.0018(10)
    N3 0.075(2) 0.0540(19) 0.077(2) 0.0149(16) 0.0096(17) 0.0202(16)
    C1 0.0439(15) 0.0405(15) 0.0387(14) -0.0014(12) 0.0009(12) -0.0026(12)
    C2 0.0520(17) 0.0517(18) 0.0412(15) -0.0007(14) -0.0047(13) 0.0020(13)
    C3 0.0439(15) 0.0479(17) 0.0355(14) -0.0031(12) 0.0030(11) -0.0035(12)
    C4 0.0540(17) 0.0450(17) 0.0532(18) 0.0084(14) 0.0077(14) 0.0076(14)
    C5 0.0513(16) 0.0460(16) 0.0363(14) 0.0009(13) 0.0015(12) -0.0007(12)
    C6 0.0626(19) 0.0472(18) 0.0448(16) -0.0064(14) 0.0050(14) -0.0128(13)
    C7 0.066(2) 0.0400(17) 0.065(2) -0.0043(15) 0.0136(16) -0.0068(15)
    C8 0.067(2) 0.0504(19) 0.0530(19) 0.0026(16) 0.0013(16) 0.0036(16)
    O3 0.115(2) 0.0493(13) 0.0507(14) 0.0082(13) -0.0307(14) -0.0022(11)
_geom_special_details
;
 All esds (except the esd in the dihedral angle between two l.s. planes)
 are estimated using the full covariance matrix.  The cell esds are taken
 into account individually in the estimation of esds in distances, angles
 and torsion angles; correlations between esds in cell parameters are only
 used when they are defined by crystal symmetry.  An approximate (isotropic)
 treatment of cell esds is used for estimating esds involving l.s. planes.
;
loop_
    _geom_bond_atom_site_label_1
    _geom_bond_atom_site_label_2
    _geom_bond_site_symmetry_2
    _geom_bond_distance
    _geom_bond_publ_flag
    F1 C8 . 1.320(4) ?
    F2 C8 . 1.287(4) ?
    F3 C8 . 1.313(4) ?
    O1 N3 . 1.214(4) ?
    O2 N3 . 1.219(4) ?
    N1 C5 . 1.355(4) ?
    N1 C3 . 1.377(4) ?
    N1 H1A . 0.8596 ?
    N2 C5 . 1.317(4) ?
    N2 C1 . 1.397(4) ?
    N3 C4 . 1.481(4) ?
    C1 C2 . 1.396(4) ?
    C1 C3 . 1.410(4) ?
    C2 C4 . 1.378(5) ?
    C2 H2 . 0.9300 ?
    C3 C6 . 1.394(4) ?
    C4 C7 . 1.403(5) ?
    C5 C8 . 1.499(4) ?
    C6 C7 . 1.377(5) ?
    C6 H6 . 0.9300 ?
    C7 H7 . 0.9300 ?
    O3 H3A . 0.9240 ?
    O3 H3B . 0.7573 ?
loop_
    _geom_angle_atom_site_label_1
    _geom_angle_atom_site_label_2
    _geom_angle_atom_site_label_3
    _geom_angle_site_symmetry_1
    _geom_angle_site_symmetry_3
    _geom_angle
    _geom_angle_publ_flag
    C5 N1 C3 . . 106.8(2) ?
    C5 N1 H1A . . 126.6 ?
    C3 N1 H1A . . 126.5 ?
    C5 N2 C1 . . 103.8(2) ?
    O1 N3 O2 . . 123.2(3) ?
    O1 N3 C4 . . 118.7(3) ?
    O2 N3 C4 . . 118.0(4) ?
    C2 C1 N2 . . 129.8(3) ?
    C2 C1 C3 . . 120.2(3) ?
    N2 C1 C3 . . 110.0(2) ?
    C4 C2 C1 . . 116.0(3) ?
    C4 C2 H2 . . 122.0 ?
    C1 C2 H2 . . 122.0 ?
    N1 C3 C6 . . 132.3(3) ?
    N1 C3 C1 . . 105.0(2) ?
    C6 C3 C1 . . 122.7(3) ?
    C2 C4 C7 . . 124.3(3) ?
    C2 C4 N3 . . 117.2(3) ?
    C7 C4 N3 . . 118.6(3) ?
    N2 C5 N1 . . 114.3(3) ?
    N2 C5 C8 . . 123.5(3) ?
    N1 C5 C8 . . 122.1(3) ?
    C7 C6 C3 . . 117.0(3) ?
    C7 C6 H6 . . 121.5 ?
    C3 C6 H6 . . 121.5 ?
    C6 C7 C4 . . 119.9(3) ?
    C6 C7 H7 . . 120.1 ?
    C4 C7 H7 . . 120.1 ?
    F2 C8 F3 . . 106.7(4) ?
    F2 C8 F1 . . 108.4(3) ?
    F3 C8 F1 . . 103.5(3) ?
    F2 C8 C5 . . 113.4(3) ?
    F3 C8 C5 . . 112.3(3) ?
    F1 C8 C5 . . 111.9(3) ?
    H3A O3 H3B . . 108.4 ?
loop_
    _geom_torsion_atom_site_label_1
    _geom_torsion_atom_site_label_2
    _geom_torsion_atom_site_label_3
    _geom_torsion_atom_site_label_4
    _geom_torsion_site_symmetry_1
    _geom_torsion_site_symmetry_2
    _geom_torsion_site_symmetry_3
    _geom_torsion_site_symmetry_4
    _geom_torsion
    _geom_torsion_publ_flag
    C5 N2 C1 C2 . . . . -179.8(3) ?
    C5 N2 C1 C3 . . . . -0.1(3) ?
    N2 C1 C2 C4 . . . . 179.8(3) ?
    C3 C1 C2 C4 . . . . 0.2(4) ?
    C5 N1 C3 C6 . . . . 179.5(3) ?
    C5 N1 C3 C1 . . . . -0.2(3) ?
    C2 C1 C3 N1 . . . . 179.9(3) ?
    N2 C1 C3 N1 . . . . 0.2(3) ?
    C2 C1 C3 C6 . . . . 0.1(4) ?
    N2 C1 C3 C6 . . . . -179.5(3) ?
    C1 C2 C4 C7 . . . . -0.5(5) ?
    C1 C2 C4 N3 . . . . -179.6(3) ?
    O1 N3 C4 C2 . . . . -7.8(5) ?
    O2 N3 C4 C2 . . . . 172.1(3) ?
    O1 N3 C4 C7 . . . . 173.0(3) ?
    O2 N3 C4 C7 . . . . -7.0(5) ?
    C1 N2 C5 N1 . . . . 0.0(3) ?
    C1 N2 C5 C8 . . . . 178.3(3) ?
    C3 N1 C5 N2 . . . . 0.1(3) ?
    C3 N1 C5 C8 . . . . -178.2(3) ?
    N1 C3 C6 C7 . . . . -180.0(3) ?
    C1 C3 C6 C7 . . . . -0.3(5) ?
    C3 C6 C7 C4 . . . . 0.1(5) ?
    C2 C4 C7 C6 . . . . 0.3(5) ?
    N3 C4 C7 C6 . . . . 179.4(3) ?
    N2 C5 C8 F2 . . . . 17.5(5) ?
    N1 C5 C8 F2 . . . . -164.4(3) ?
    N2 C5 C8 F3 . . . . -103.5(4) ?
    N1 C5 C8 F3 . . . . 74.6(4) ?
    N2 C5 C8 F1 . . . . 140.6(3) ?
    N1 C5 C8 F1 . . . . -41.3(4) ?
loop_
    _geom_hbond_atom_site_label_D
    _geom_hbond_atom_site_label_H
    _geom_hbond_atom_site_label_A
    _geom_hbond_site_symmetry_A
    _geom_hbond_distance_DH
    _geom_hbond_distance_HA
    _geom_hbond_distance_DA
    _geom_hbond_angle_DHA
    N1 H1A O3 . 0.86 1.90 2.740(3) 166
    O3 H3A N2 4_575 0.92 1.96 2.872(3) 169
    O3 H3B O2 4_565 0.76 2.30 3.050(4) 170
    C6 H6 O1 4_565 0.93 2.55 3.380(4) 148
data_global
_journal_date_recd_electronic     2012-03-16
_journal_date_accepted     2012-04-18
_journal_name_full     'Acta Crystallographica, Section E'
_journal_year     2012
_journal_volume     68
_journal_issue      5
_journal_page_first     o1487
_journal_page_last     o1487
_journal_paper_category     QO
_journal_paper_doi     10.1107/S1600536812017060
_journal_coeditor_code     GO2048
_publ_contact_author_name     'Ming-Liang Liu'
_publ_contact_author_address
;
College of Chemistry and Chemical Engineering
Southeast University
Nanjing 210096
People's Republic of China
;
_publ_contact_author_email     jgsdxlml@163.com
_publ_contact_author_fax     ?
_publ_contact_author_phone     ?
_publ_section_title
;
5-Nitro-2-trifluoromethyl-1<i>H</i>-benzimidazole monohydrate
;
loop_
    _publ_author_name
    _publ_author_address
    'Liu, Ming-Liang'
;
College of Chemistry and Chemical Engineering
Southeast University
Nanjing 210096
People's Republic of China
;
_iucr_refine_instructions_details
;
TITL I         P 21/n       R = 0.07
CELL  0.71073    7.6209   10.3930   13.0930    90.000    97.630    90.000
ZERR  4           0.0015    0.0020    0.0030     0.000     0.030     0.000
LATT   1
SYMM     0.50000 - X ,    0.50000 + Y ,    0.50000 - Z
SFAC  C  H  F  N  O
UNIT    32   24  12  12  12
TEMP    20
L.S. 5
htab
eqiv $1 x-1/2, -y+3/2, z-1/2
eqiv $2 x-1/2, -y+1/2, z-1/2
htab n1 o3
htab o3 n2_$1
htab O3 o2_$2
htab c6 o1_$2
FMAP 2
PLAN 20
ACTA 50
BOND $H
CONF
WGHT    0.101900    0.642100
FVAR      10.01367
F1    3    0.719894    0.888989    0.310034    11.00000    0.18181    0.07603 =
         0.06889    0.02706    0.03629    0.02524
F2    3    0.795080    0.962021    0.460165    11.00000    0.21558    0.05344 =
         0.12645    0.01783   -0.07173   -0.03275
F3    3    0.531617    0.917668    0.407835    11.00000    0.11322    0.08981 =
         0.20297    0.06289    0.05850    0.04598
O1    5    0.982882    0.317240    0.763003    11.00000    0.11536    0.08129 =
         0.08426    0.03018   -0.02497    0.01475
O2    5    0.850602    0.163935    0.674663    11.00000    0.14054    0.04896 =
         0.13094    0.02725   -0.00187    0.00684
N1    4    0.663788    0.640376    0.389698    11.00000    0.05659    0.04965 =
         0.03220   -0.00022   -0.00490   -0.00059
AFIX   3
H1A   2    0.609188    0.641276    0.327878    11.00000   -1.20000
AFIX   0
N2    4    0.803523    0.715633    0.539630    11.00000    0.05610    0.04109 =
         0.04059   -0.00175   -0.00483   -0.00145
N3    4    0.892190    0.276757    0.686521    11.00000    0.07537    0.05403 =
         0.07664    0.02019    0.00959    0.01489
C1    1    0.795037    0.581481    0.543421    11.00000    0.04386    0.04052 =
         0.03866   -0.00265    0.00091   -0.00139
C2    1    0.857643    0.497268    0.623046    11.00000    0.05203    0.05168 =
         0.04122    0.00198   -0.00472   -0.00074
AFIX  43
H2    2    0.915682    0.526441    0.685738    11.00000   -1.20000
AFIX   0
C3    1    0.707080    0.533286    0.449641    11.00000    0.04386    0.04791 =
         0.03545   -0.00353    0.00303   -0.00307
C4    1    0.828269    0.368303    0.603165    11.00000    0.05400    0.04503 =
         0.05323    0.00758    0.00767    0.00838
C5    1    0.723700    0.743959    0.446866    11.00000    0.05127    0.04599 =
         0.03629   -0.00072    0.00148    0.00089
C6    1    0.678121    0.402291    0.431734    11.00000    0.06262    0.04719 =
         0.04478   -0.01275    0.00496   -0.00644
AFIX  43
H6    2    0.619368    0.372247    0.369507    11.00000   -1.20000
AFIX   0
C7    1    0.740391    0.319359    0.510296    11.00000    0.06582    0.03996 =
         0.06521   -0.00684    0.01363   -0.00430
AFIX  43
H7    2    0.724245    0.231117    0.501826    11.00000   -1.20000
AFIX   0
C8    1    0.695573    0.878917    0.407659    11.00000    0.06716    0.05045 =
         0.05303    0.00364    0.00133    0.00257
O3    5    0.448117    0.619294    0.205644    11.00000    0.11529    0.04926 =
         0.05068   -0.00217   -0.03070    0.00815
AFIX   3
H3A   2    0.415917    0.672794    0.149945    11.00000   -1.50000
H3B   2    0.416917    0.551795    0.190945    11.00000   -1.50000
HKLF 4
;
