# Supplementary material for: 5-Nitro-2-trifluoro­methyl-1H-benzimidazole monohydrate
Source: Acta Crystallogr Sect E Struct Rep Online. 2012 Apr 21;68(Pt 5):o1487. doi: 10.1107/S1600536812017060 (PMC3344597; doi:10.1107/S1600536812017060)
Supplement: Supplementary file 2 [file e-68-o1487-Isup2.hkl]

# 
# h,k,l, Fc-squared, Fo-squared, sigma(Fo-squared) and status flag 
# 
data_I
_shelx_title ' I         P 21/n       R = 0.07' 
_shelx_refln_list_code          4 
_shelx_F_calc_maximum      244.69 
_exptl_crystal_F_000       504.00 
_reflns_d_resolution_high  0.7701 
 
loop_ 
 _symmetry_equiv_pos_as_xyz 
 'x, y, z' 
 '-x+1/2, y+1/2, -z+1/2' 
 '-x, -y, -z' 
 'x-1/2, -y-1/2, z-1/2' 
 
_cell_length_a     7.6209 
_cell_length_b    10.3930 
_cell_length_c    13.0930 
_cell_angle_alpha  90.000 
_cell_angle_beta   97.630 
_cell_angle_gamma  90.000 
 
_shelx_F_squared_multiplier     1.000 
 
loop_ 
 _refln_index_h 
 _refln_index_k 
 _refln_index_l 
 _refln_F_squared_calc 
 _refln_F_squared_meas 
 _refln_F_squared_sigma 
 _refln_observed_status 
   2   0   0    10439.78     9930.56    155.06 o 
   4   0   0      312.20      264.03      9.65 o 
   6   0   0      186.80      219.97      9.10 o 
   8   0   0       33.00       32.94      5.84 o 
   1   1   0      235.83      180.40      2.78 o 
   2   1   0     2263.11     2261.21     28.76 o 
   3   1   0      265.15      266.58      5.04 o 
   4   1   0       33.82       26.57      1.38 o 
   5   1   0       15.55       19.23      1.47 o 
   6   1   0       16.68       13.37      1.53 o 
   7   1   0        4.35        9.17      1.81 o 
   8   1   0        2.87        9.31      3.58 o 
   9   1   0        0.07        6.20      2.92 o 
   0   2   0       50.11       64.41      1.13 o 
   1   2   0     2859.64     2874.32     27.43 o 
   2   2   0       25.01       24.92      2.04 o 
   3   2   0       33.68       51.08      2.48 o 
   4   2   0        6.72       10.94      1.44 o 
   5   2   0      273.11      254.29      6.05 o 
   6   2   0       19.54       26.66      2.07 o 
   7   2   0        4.88        3.49      1.38 o 
   8   2   0        4.56        4.67      2.85 o 
   9   2   0        1.61        1.79      2.36 o 
   1   3   0        4.47       11.45      0.59 o 
   2   3   0       60.55       56.06      1.58 o 
   3   3   0       55.47       57.29      2.12 o 
   4   3   0      110.10       93.35      2.59 o 
   5   3   0      278.83      314.38      7.30 o 
   6   3   0        8.11       12.23      1.59 o 
   7   3   0       37.80       37.89      3.37 o 
   8   3   0       12.29       13.43      3.28 o 
   9   3   0        3.57        3.99      3.31 o 
   0   4   0     2720.36     2926.85     54.87 o 
   1   4   0      767.76      796.00     11.27 o 
   2   4   0       78.37       93.02      2.05 o 
   3   4   0       27.98       37.44      2.21 o 
   4   4   0       11.02        9.13      1.18 o 
   5   4   0       55.99       66.31      2.72 o 
   6   4   0      134.71      120.81      4.48 o 
   7   4   0       25.17       26.67      3.20 o 
   8   4   0       21.18       17.64      3.48 o 
   9   4   0        0.73       21.23     16.89 o 
   1   5   0      292.95      343.22      7.33 o 
   2   5   0      510.71      513.01      8.88 o 
   3   5   0        5.23        5.37      0.98 o 
   4   5   0      655.03      608.18     14.19 o 
   5   5   0      109.07      116.77      4.57 o 
   6   5   0        1.95        2.43      1.48 o 
   7   5   0       21.60       24.49      4.75 o 
   8   5   0       17.36       16.01      4.94 o 
   9   5   0        4.17        5.77      6.62 o 
   0   6   0       17.76       27.03      1.74 o 
   1   6   0      261.52      309.38      6.08 o 
   2   6   0        4.75        9.78      1.27 o 
   3   6   0      184.35      165.15      4.17 o 
   4   6   0       77.04       78.79      3.11 o 
   5   6   0        0.01        1.94      1.03 o 
   6   6   0        5.54        5.48      1.86 o 
   7   6   0       41.37       35.31      3.62 o 
   8   6   0        7.60        4.29      3.30 o 
   1   7   0      318.56      323.10      7.02 o 
   2   7   0        7.04        9.96      1.34 o 
   3   7   0        3.64        4.43      1.58 o 
   4   7   0       37.13       33.66      2.70 o 
   5   7   0        4.15        3.63      1.72 o 
   6   7   0        1.32       -1.25      1.80 o 
   7   7   0       14.72       14.11      3.84 o 
   8   7   0        0.07        3.22      4.53 o 
   0   8   0      192.98      153.08      6.32 o 
   1   8   0       17.22       15.32      1.89 o 
   2   8   0       69.29       58.51      3.71 o 
   3   8   0      134.04      162.60      6.59 o 
   4   8   0       30.27       32.07      2.97 o 
   5   8   0        8.17        6.96      2.11 o 
   6   8   0       20.67       17.86      2.93 o 
   7   8   0        0.31       -0.14      2.73 o 
   1   9   0       46.07       38.20      2.42 o 
   2   9   0      150.10      155.61      6.69 o 
   3   9   0      284.33      255.33      9.49 o 
   4   9   0      334.93      310.56     11.41 o 
   5   9   0        8.11        5.53      2.40 o 
   6   9   0       17.18       18.95      4.16 o 
   7   9   0        0.84        0.54      2.81 o 
   0  10   0        6.82        4.88      2.57 o 
   1  10   0       32.20       29.80      2.87 o 
   2  10   0        9.40       17.41      2.39 o 
   3  10   0       14.96       20.24      2.76 o 
   4  10   0        3.47        2.81      1.96 o 
   5  10   0       12.32        8.47      3.01 o 
   6  10   0        0.07        4.68      4.80 o 
   1  11   0        8.15        7.02      2.18 o 
   2  11   0        6.07        3.34      2.07 o 
   3  11   0        7.17       12.10      4.86 o 
   4  11   0        2.68        1.92      2.94 o 
   5  11   0        4.42        5.03      3.67 o 
   0  12   0        6.15        2.89      4.18 o 
   1  12   0       53.16       59.79      6.03 o 
   2  12   0        0.33        3.17      3.95 o 
   3  12   0       19.22       15.09      9.45 o 
   4  12   0        0.47       -1.33      2.50 o 
   1  13   0        6.66        6.69      3.63 o 
   2  13   0        2.08        4.23      3.78 o 
  -9   0   1        5.00        0.31      3.95 o 
  -7   0   1       33.50       29.31      5.26 o 
  -5   0   1       66.81       55.26      2.76 o 
  -3   0   1     4774.31     4804.78     95.27 o 
   1   0   1       15.30        7.32      0.43 o 
   3   0   1     1125.60      952.90     39.04 o 
   5   0   1      164.17      165.81      8.40 o 
   7   0   1        3.88        4.52      3.16 o 
   9   0   1        0.00       -2.85      4.66 o 
  -9   1   1        6.75       10.46      3.73 o 
  -8   1   1       12.56       14.26      2.75 o 
  -7   1   1        0.64       -1.35      1.35 o 
  -6   1   1      104.91      103.09      3.88 o 
  -5   1   1      208.20      200.02      5.96 o 
  -4   1   1       16.38       42.79      1.53 o 
  -3   1   1      267.37      221.04      7.87 o 
  -2   1   1     2845.84     2921.70     36.73 o 
  -1   1   1      604.94      586.11      7.82 o 
   1   1   1     2964.58     2935.98     21.86 o 
   2   1   1      871.97      837.99      9.55 o 
   3   1   1      201.95      199.45      3.40 o 
   4   1   1      806.95      794.10     13.24 o 
   5   1   1       11.05       18.06      1.81 o 
   6   1   1        5.98        2.50      1.31 o 
   7   1   1       91.50       97.67      4.81 o 
   8   1   1        1.93        6.16      2.85 o 
   9   1   1        5.89        4.09      3.12 o 
  -9   2   1        0.22        0.50      2.04 o 
  -8   2   1       10.71        7.99      2.97 o 
  -7   2   1        6.40        2.04      1.32 o 
  -6   2   1       81.37       92.46      5.00 o 
  -5   2   1        3.30        6.13      1.21 o 
  -4   2   1        4.08        6.41      0.90 o 
  -3   2   1        2.96        3.32      0.69 o 
  -2   2   1     1466.77     1434.67     17.40 o 
  -1   2   1      224.36      230.72      4.40 o 
   0   2   1       33.15       41.18      0.77 o 
   1   2   1     1236.62     1238.19     14.00 o 
   2   2   1     3091.29     3139.18     39.19 o 
   3   2   1      159.32      139.62      3.24 o 
   4   2   1      103.95       93.29      2.83 o 
   5   2   1       23.85       16.45      1.35 o 
   6   2   1       82.93       90.68      3.29 o 
   7   2   1        2.31        2.48      1.70 o 
   8   2   1        8.50       10.91      3.49 o 
   9   2   1        4.30        3.70      3.67 o 
  -9   3   1        0.11       -1.13      3.12 o 
  -8   3   1        2.02        4.34      1.98 o 
  -7   3   1        0.91        2.87      1.96 o 
  -6   3   1        0.59       -0.06      0.93 o 
  -5   3   1       63.19       52.85      2.42 o 
  -4   3   1        0.88        0.56      0.69 o 
  -3   3   1      172.36      238.76      4.91 o 
  -2   3   1      166.89      160.36      2.51 o 
  -1   3   1     5920.79     5584.64     44.18 o 
   0   3   1      726.36      660.14      9.05 o 
   1   3   1      409.06      345.18      5.04 o 
   2   3   1     1504.23     1586.92     22.63 o 
   3   3   1       30.67       31.96      1.67 o 
   4   3   1       70.67       68.51      3.11 o 
   5   3   1       62.39       50.15      2.13 o 
   6   3   1        0.54        0.39      1.21 o 
   7   3   1        1.99        2.17      1.53 o 
   8   3   1        0.18       -0.18      2.07 o 
   9   3   1        1.94        3.03      3.53 o 
  -9   4   1        7.18        7.46     10.09 o 
  -8   4   1        3.39        3.50      2.33 o 
  -7   4   1       35.58       30.86      2.83 o 
  -6   4   1        0.92        2.39      1.11 o 
  -5   4   1       92.76       90.38      3.08 o 
  -4   4   1      343.33      299.03     17.93 o 
  -3   4   1       94.27      110.39      2.63 o 
  -2   4   1      173.22      171.41      3.04 o 
  -1   4   1       11.01       14.10      0.89 o 
   0   4   1     1502.25     1478.50     20.11 o 
   1   4   1     1843.32     1836.64     26.51 o 
   2   4   1      183.12      175.09      3.57 o 
   3   4   1      258.28      207.93      5.82 o 
   4   4   1        0.03        1.35      1.25 o 
   5   4   1       35.67       26.26      1.82 o 
   6   4   1        0.87        2.74      1.24 o 
   7   4   1       20.94       18.78      2.70 o 
   8   4   1        2.09        2.18      2.59 o 
   9   4   1        2.01       -0.66      3.08 o 
  -9   5   1        1.52        2.47      4.85 o 
  -8   5   1        7.09       18.61      9.55 o 
  -7   5   1        0.48       -1.57      1.76 o 
  -6   5   1       37.12       39.90      3.36 o 
  -5   5   1      158.98      149.51      6.76 o 
  -4   5   1        0.73        0.40      0.78 o 
  -3   5   1      217.87      258.13      5.00 o 
  -2   5   1      238.73      207.18      3.56 o 
  -1   5   1     1673.30     1864.76     29.43 o 
   0   5   1      721.48      815.84     13.02 o 
   1   5   1     1729.05     2090.91     33.23 o 
   2   5   1      354.76      336.27      6.84 o 
   3   5   1      430.33      469.85     13.56 o 
   4   5   1      285.21      277.47      7.03 o 
   5   5   1       15.18       12.79      1.45 o 
   6   5   1        0.00       -0.59      1.20 o 
   7   5   1        5.39        3.73      1.88 o 
   8   5   1        1.87       -1.34      3.34 o 
   9   5   1        5.31        4.83      6.14 o 
  -8   6   1        2.61       -2.06      2.95 o 
  -7   6   1        2.24        2.04      1.92 o 
  -6   6   1        0.38       -0.40      1.40 o 
  -5   6   1        0.07       -0.13      1.70 o 
  -4   6   1        1.29        3.09      3.51 o 
  -3   6   1        7.52        2.71      1.10 o 
  -2   6   1       20.50       23.35      2.18 o 
  -1   6   1       24.56       29.03      1.94 o 
   0   6   1       43.13       36.57      1.62 o 
   1   6   1      647.40      673.10     12.78 o 
   2   6   1       45.99       34.20      1.80 o 
   3   6   1        1.19        4.00      1.00 o 
   4   6   1       68.71       62.93      2.91 o 
   5   6   1        0.07        2.47      1.20 o 
   6   6   1       11.26       16.74      2.23 o 
   7   6   1       17.42       17.60      3.31 o 
   8   6   1       18.29       15.71      9.49 o 
  -8   7   1        1.15        3.04      3.12 o 
  -7   7   1       10.28        9.03      3.00 o 
  -6   7   1       18.30       17.20      3.53 o 
  -5   7   1      120.78      135.26      6.63 o 
  -4   7   1       21.45       28.89      2.97 o 
  -3   7   1        2.39        2.22      2.20 o 
  -2   7   1      273.70      262.24      9.07 o 
  -1   7   1      416.30      362.76      7.55 o 
   0   7   1       17.47       11.23      1.29 o 
   1   7   1      299.59      263.74      6.45 o 
   2   7   1       40.73       36.09      2.97 o 
   3   7   1       74.79       67.59      3.02 o 
   4   7   1       48.87       62.82      3.24 o 
   5   7   1        1.50        2.30      1.76 o 
   6   7   1        0.05        1.33      1.72 o 
   7   7   1        4.59        1.98      2.40 o 
   8   7   1       18.87       24.67      6.62 o 
  -7   8   1        8.11        8.24      3.53 o 
  -6   8   1      125.14      137.20      8.32 o 
  -5   8   1       25.50       25.78      5.58 o 
  -4   8   1       51.71       64.50      5.19 o 
  -3   8   1        0.21       -0.52      1.02 o 
  -2   8   1       55.05       48.81      4.44 o 
  -1   8   1       43.26       46.20      2.38 o 
   0   8   1       10.72       14.74      1.50 o 
   1   8   1       15.64       16.73      1.59 o 
   2   8   1      270.79      258.29      7.23 o 
   3   8   1      243.88      215.25      8.63 o 
   4   8   1      425.56      414.77     13.85 o 
   5   8   1       44.33       43.36      3.40 o 
   6   8   1       15.42       23.26      4.43 o 
   7   8   1       10.49       10.24      8.94 o 
  -7   9   1        4.78        6.96      4.62 o 
  -6   9   1       30.56       40.33      5.01 o 
  -5   9   1        5.95       10.91      5.49 o 
  -4   9   1       22.95       21.36      5.11 o 
  -3   9   1       47.53       54.20      7.35 o 
  -2   9   1       61.00       65.46      3.98 o 
  -1   9   1      199.96      189.47      7.01 o 
   0   9   1       89.21       87.88      4.20 o 
   1   9   1       38.38       30.18      2.48 o 
   2   9   1       16.05       22.91      2.58 o 
   3   9   1       51.66       54.29      3.51 o 
   4   9   1       64.17       64.68      4.48 o 
   5   9   1        0.30       -1.05      2.29 o 
   6   9   1        0.75        4.45      3.86 o 
   7   9   1        0.88        6.49      4.21 o 
  -6  10   1        5.91       10.32      5.06 o 
  -5  10   1        0.01       -0.33      2.13 o 
  -4  10   1       39.09       44.29      4.27 o 
  -3  10   1       19.95       28.53      3.35 o 
  -2  10   1       81.19       69.18      4.17 o 
  -1  10   1        1.35        1.41      1.61 o 
   0  10   1       70.60       67.83      3.92 o 
   1  10   1        1.55        2.49      1.58 o 
   2  10   1       31.18       25.56      3.19 o 
   3  10   1        0.76        0.45      1.65 o 
   4  10   1        3.28        3.12      1.75 o 
   5  10   1        0.39       -1.84      2.13 o 
   6  10   1        3.67       -1.48      3.97 o 
  -5  11   1        0.79        2.35      3.22 o 
  -4  11   1        0.00       -2.75      2.75 o 
  -3  11   1        8.20        9.13      2.68 o 
  -2  11   1        0.20        1.72      2.08 o 
  -1  11   1       30.29       32.41      3.37 o 
   0  11   1        2.15       -1.31      2.08 o 
   1  11   1        0.01       -1.49      2.13 o 
   2  11   1       32.33       30.31      3.67 o 
   3  11   1        1.88        1.58      1.99 o 
   4  11   1        4.03        3.10      3.05 o 
   5  11   1        1.48       -1.00      2.68 o 
  -4  12   1        7.29        5.16      4.02 o 
  -3  12   1        0.52       -0.74      2.37 o 
  -2  12   1        0.31        0.89      3.12 o 
  -1  12   1       12.73       11.81      3.67 o 
   0  12   1        5.08       10.41      3.24 o 
   1  12   1        1.28        1.10      2.43 o 
   2  12   1       19.05       19.06      3.91 o 
   3  12   1        8.26       11.16      4.49 o 
   4  12   1        0.84        1.91      3.03 o 
  -2  13   1       18.95       25.02      6.20 o 
  -1  13   1       10.99       10.77      4.11 o 
   0  13   1       16.63       19.61      7.62 o 
   1  13   1        0.93       -2.19      3.41 o 
   2  13   1        0.07        0.31      2.38 o 
  -8   0   2       39.67       39.31      4.82 o 
  -6   0   2       71.86       61.47      4.36 o 
  -4   0   2     3350.72     3240.17    143.70 o 
  -2   0   2    59870.81    55582.70   1743.46 o 
   0   0   2     2834.57     3012.15     30.89 o 
   2   0   2      343.57      242.45      9.31 o 
   4   0   2      223.03      242.06     12.27 o 
   6   0   2      144.91      164.10      6.30 o 
   8   0   2       14.90       16.45      8.12 o 
  -9   1   2        2.32        4.81      2.45 o 
  -8   1   2        3.92        8.36      2.09 o 
  -7   1   2        1.09        0.83      1.71 o 
  -6   1   2        9.57       15.15      1.68 o 
  -5   1   2       57.52       62.15      2.43 o 
  -4   1   2       61.44       48.33      2.01 o 
  -3   1   2      438.62      370.13      8.85 o 
  -2   1   2     3814.57     3856.76     44.39 o 
  -1   1   2      658.11      684.56      6.90 o 
   0   1   2     7752.34     7563.06     57.88 o 
   1   1   2     1619.46     1702.83     17.87 o 
   2   1   2        0.39        1.06      0.30 o 
   3   1   2       20.59       31.55      0.99 o 
   4   1   2      411.67      412.11      7.01 o 
   5   1   2       14.19       20.81      3.32 o 
   6   1   2       17.78       26.49      3.01 o 
   7   1   2        0.21        9.57      3.19 o 
   8   1   2        0.01        2.70      3.19 o 
   9   1   2        0.11        0.64      2.36 o 
  -9   2   2        0.38        1.75      2.23 o 
  -8   2   2       10.66        7.35      2.17 o 
  -7   2   2        2.09        2.24      1.40 o 
  -6   2   2        5.46       12.73      1.48 o 
  -5   2   2        2.24        4.21      0.89 o 
  -4   2   2      136.47      164.36      4.39 o 
  -3   2   2      104.34      120.85      2.48 o 
  -2   2   2      620.29      609.35     10.98 o 
  -1   2   2      553.34      506.24      6.59 o 
   0   2   2     1528.80     1474.86     19.38 o 
   1   2   2     1125.78     1039.33     12.67 o 
   2   2   2      222.71      224.77      4.18 o 
   3   2   2      417.06      441.60      7.03 o 
   4   2   2        0.59        1.26      0.63 o 
   5   2   2      116.29      142.23      3.76 o 
   6   2   2       17.57       21.01      2.28 o 
   7   2   2        0.75       -0.87      1.83 o 
   8   2   2        2.08        1.97      2.08 o 
   9   2   2        7.22        1.98      2.93 o 
  -9   3   2        8.65        7.89      6.18 o 
  -8   3   2        0.30        1.64      1.46 o 
  -7   3   2        6.65       13.19      1.83 o 
  -6   3   2       47.79       52.69      3.01 o 
  -5   3   2       13.16       14.66      1.83 o 
  -4   3   2      627.84      550.96     10.24 o 
  -3   3   2        1.72        1.12      0.79 o 
  -2   3   2        8.15        6.44      1.28 o 
  -1   3   2      193.63      214.30      3.89 o 
   0   3   2     1271.13     1369.20     17.26 o 
   1   3   2      244.08      224.04      3.99 o 
   2   3   2      558.40      610.49      9.66 o 
   3   3   2     1672.41     1641.06     28.13 o 
   4   3   2      103.93      116.15      4.01 o 
   5   3   2      127.20      139.63      4.39 o 
   6   3   2       53.06       81.01      4.24 o 
   7   3   2        9.28       11.97      2.48 o 
   8   3   2        9.81        7.13      2.89 o 
   9   3   2       11.40       11.95      9.43 o 
  -9   4   2        2.65        6.58      6.20 o 
  -8   4   2       14.37       16.10      2.64 o 
  -7   4   2       31.96       27.43      2.49 o 
  -6   4   2        4.62        4.92      1.34 o 
  -5   4   2        0.88        1.12      0.93 o 
  -4   4   2        0.01        4.61      1.51 o 
  -3   4   2      291.26      316.02     14.91 o 
  -2   4   2       86.84       81.11      2.22 o 
  -1   4   2      340.64      331.87      4.43 o 
   0   4   2     1755.86     1745.47     27.18 o 
   1   4   2      412.43      366.23      7.26 o 
   2   4   2     1419.81     1463.49     23.81 o 
   3   4   2      151.14      157.88      3.85 o 
   4   4   2      640.39      610.38     12.51 o 
   5   4   2       17.65       29.71      2.22 o 
   6   4   2       81.40       86.63     10.74 o 
   7   4   2        0.00        0.22      1.32 o 
   8   4   2       13.21       18.00      3.67 o 
   9   4   2        3.32        2.53      3.34 o 
  -9   5   2        9.49       16.67      7.76 o 
  -8   5   2        0.60        1.44      2.12 o 
  -7   5   2       20.05       16.09      4.73 o 
  -6   5   2       44.98       39.91      4.78 o 
  -5   5   2       30.26       33.03      2.51 o 
  -4   5   2      107.18      100.68      3.57 o 
  -3   5   2      671.14      594.94     13.15 o 
  -2   5   2      142.54      136.44      3.67 o 
  -1   5   2      414.48      398.78      6.19 o 
   0   5   2       54.66       79.67      2.65 o 
   1   5   2      622.78      683.37     12.06 o 
   2   5   2      441.52      397.10      8.48 o 
   3   5   2        7.50       17.20      3.49 o 
   4   5   2       47.28       51.49      2.62 o 
   5   5   2       53.54       65.06      2.94 o 
   6   5   2       98.13       85.00      4.78 o 
   7   5   2        2.04        1.27      1.51 o 
   8   5   2       16.94       10.62      4.74 o 
  -8   6   2        0.10        3.00      3.91 o 
  -7   6   2        0.55        2.86      2.21 o 
  -6   6   2        6.97       10.48      1.86 o 
  -5   6   2       77.73       78.80      3.92 o 
  -4   6   2        2.48        8.69      1.62 o 
  -3   6   2      110.11      118.56      3.97 o 
  -2   6   2       81.67      104.22      3.66 o 
  -1   6   2       84.39       99.25      2.32 o 
   0   6   2      302.84      368.01      7.42 o 
   1   6   2      122.53       95.38      2.91 o 
   2   6   2        0.76        1.76      0.81 o 
   3   6   2       60.75       53.92      3.99 o 
   4   6   2       32.03       25.86      2.15 o 
   5   6   2      305.04      312.39      9.24 o 
   6   6   2      135.24      153.99      7.07 o 
   7   6   2       37.11       31.59      4.18 o 
   8   6   2       21.30        9.70      4.98 o 
  -8   7   2        3.18       10.61      4.29 o 
  -7   7   2        7.18        3.80      2.28 o 
  -6   7   2        1.37        2.43      2.41 o 
  -5   7   2        5.25       10.89      1.99 o 
  -4   7   2       62.57       53.55      3.23 o 
  -3   7   2       65.02       70.61      3.81 o 
  -2   7   2       30.42       28.26      2.18 o 
  -1   7   2      146.25      130.98      3.76 o 
   0   7   2        0.26        1.79      0.87 o 
   1   7   2       15.34       19.70      1.52 o 
   2   7   2       11.66       10.78      1.43 o 
   3   7   2        5.52        6.48      1.33 o 
   4   7   2        0.04       -0.08      1.46 o 
   5   7   2       95.25       93.33      6.36 o 
   6   7   2        0.10       -1.49      2.49 o 
   7   7   2        4.53       12.64      5.93 o 
   8   7   2        0.50        0.76      5.12 o 
  -7   8   2        7.39        3.44      2.91 o 
  -6   8   2        6.08        8.59      2.62 o 
  -5   8   2        0.63        1.25      1.94 o 
  -4   8   2       64.39       61.47      3.83 o 
  -3   8   2        1.59        1.33      1.50 o 
  -2   8   2      141.14      138.53      5.91 o 
  -1   8   2       17.74       24.51      2.90 o 
   0   8   2       56.21       66.99      3.47 o 
   1   8   2     1059.29     1021.68     22.64 o 
   2   8   2      275.39      288.30      8.28 o 
   3   8   2       58.68       61.28      3.39 o 
   4   8   2      109.25      103.06      5.31 o 
   5   8   2        9.30       15.14      2.47 o 
   6   8   2        4.25       12.04      4.49 o 
   7   8   2        0.25        1.97      5.92 o 
  -7   9   2        1.24       -2.19      3.18 o 
  -6   9   2       90.62       85.44      7.41 o 
  -5   9   2       74.46       64.49      5.95 o 
  -4   9   2       76.31       70.41      5.13 o 
  -3   9   2        2.89        4.12      1.70 o 
  -2   9   2       74.92       62.79      3.65 o 
  -1   9   2       69.01       78.67      4.51 o 
   0   9   2      274.92      215.79      6.49 o 
   1   9   2      169.94      161.06      5.70 o 
   2   9   2      517.19      499.20     13.48 o 
   3   9   2        1.27        7.31      2.12 o 
   4   9   2        7.79       10.12      2.11 o 
   5   9   2        0.26        0.12      1.59 o 
   6   9   2        1.21        3.23      2.94 o 
   7   9   2        0.94       -2.07      5.73 o 
  -6  10   2        3.38        7.33      4.40 o 
  -5  10   2        5.74       11.00      3.10 o 
  -4  10   2        1.59        1.59      2.20 o 
  -3  10   2       17.43       28.60      4.35 o 
  -2  10   2        2.60        0.70      1.90 o 
  -1  10   2        9.32        7.01      1.92 o 
   0  10   2       13.94       21.32      2.41 o 
   1  10   2      129.06      128.07      5.07 o 
   2  10   2        0.00        0.52      1.39 o 
   3  10   2        3.20        2.94      1.91 o 
   4  10   2        0.34        0.96      1.55 o 
   5  10   2        1.95       11.04      5.78 o 
   6  10   2        1.78        6.02      6.07 o 
  -5  11   2        2.92        2.33      2.79 o 
  -4  11   2        1.57       -1.75      2.79 o 
  -3  11   2        3.82        1.27      1.98 o 
  -2  11   2        2.00        1.56      2.14 o 
  -1  11   2        0.43       -1.72      1.72 o 
   0  11   2        1.16        6.35      2.60 o 
   1  11   2        0.36       -1.92      1.92 o 
   2  11   2        6.76        6.17      2.29 o 
   3  11   2       11.59        8.63      2.81 o 
   4  11   2        0.49       -0.68      2.12 o 
   5  11   2        0.33        0.95      3.73 o 
  -4  12   2        1.10        1.33      2.83 o 
  -3  12   2       24.35       30.34      5.33 o 
  -2  12   2        2.01        1.76      2.56 o 
  -1  12   2       31.74       34.57      5.58 o 
   0  12   2        0.22       -2.05      2.05 o 
   1  12   2        5.85       11.90      3.67 o 
   2  12   2        3.88        7.53      3.24 o 
   3  12   2        0.32        0.80      2.76 o 
   4  12   2        4.25        3.07      3.72 o 
  -2  13   2        0.02        1.64      3.35 o 
  -1  13   2        1.16        1.64      3.35 o 
   0  13   2        1.35       -1.17      2.96 o 
   1  13   2        0.06        5.50      3.73 o 
   2  13   2        0.72       -0.73      3.98 o 
  -9   0   3        3.10       16.12     14.26 o 
  -7   0   3        9.32       12.13      2.83 o 
  -5   0   3      617.16      557.61     23.20 o 
  -3   0   3      457.13      575.54     37.08 o 
  -1   0   3      248.69      246.15      4.51 o 
   1   0   3     6440.90     6521.09     72.07 o 
   3   0   3      136.00       95.40      6.47 o 
   5   0   3       11.38       34.33      5.05 o 
   7   0   3       22.57       29.50      5.04 o 
   9   0   3        0.17        2.89     11.85 o 
  -9   1   3        0.30        0.12      2.15 o 
  -8   1   3        5.76        4.41      1.79 o 
  -7   1   3       13.90       10.81      1.77 o 
  -6   1   3       20.20       28.82      2.67 o 
  -5   1   3       13.63       12.36      1.31 o 
  -4   1   3     2863.72     3218.31     72.76 o 
  -3   1   3       27.24       22.08      1.19 o 
  -2   1   3     3708.00     3837.47     44.81 o 
  -1   1   3     2545.82     2494.39     20.67 o 
   0   1   3     1727.22     1838.60     20.08 o 
   1   1   3      371.33      294.26      6.35 o 
   2   1   3     1550.19     1645.38     24.23 o 
   3   1   3       56.95       44.08      1.69 o 
   4   1   3      164.04      158.77      6.55 o 
   5   1   3      509.32      551.62     17.04 o 
   6   1   3        1.14        3.22      2.30 o 
   7   1   3       10.59        6.38      2.32 o 
   8   1   3        2.97        0.61      2.01 o 
   9   1   3       23.54       22.19      5.33 o 
  -9   2   3        0.37        3.10      7.02 o 
  -8   2   3        3.44        1.24      1.41 o 
  -7   2   3        6.82        7.93      1.70 o 
  -6   2   3        8.97       10.62      1.63 o 
  -5   2   3        0.00       -0.60      0.75 o 
  -4   2   3      355.77      269.42      7.39 o 
  -3   2   3      105.01      100.56      2.21 o 
  -2   2   3     1734.27     1704.26     22.86 o 
  -1   2   3      228.03      229.66      4.11 o 
   0   2   3     3039.59     3272.88     42.65 o 
   1   2   3       31.54       60.53      1.96 o 
   2   2   3      484.08      461.19      6.90 o 
   3   2   3       26.04       31.95      1.34 o 
   4   2   3      148.71      174.46      5.81 o 
   5   2   3       33.66       29.30      2.75 o 
   6   2   3       12.71        6.28      2.07 o 
   7   2   3       24.42       25.78      3.48 o 
   8   2   3        3.03       -0.77      2.18 o 
   9   2   3       17.19       13.92      3.61 o 
  -9   3   3        0.16       17.55     10.09 o 
  -8   3   3        0.40       -1.51      1.51 o 
  -7   3   3        0.01       -0.36      1.19 o 
  -6   3   3        1.33        1.93      1.41 o 
  -5   3   3        0.09        0.83      0.86 o 
  -4   3   3      157.87      129.77      3.81 o 
  -3   3   3       64.66       59.59      4.05 o 
  -2   3   3      599.68      598.46     13.29 o 
  -1   3   3     1068.31     1090.42     12.25 o 
   0   3   3     4346.62     4426.18     56.66 o 
   1   3   3      102.47       70.73      2.46 o 
   2   3   3       85.83       84.71      2.11 o 
   3   3   3      531.36      619.18     11.91 o 
   4   3   3       30.66       29.86      1.77 o 
   5   3   3        6.11       10.08      1.46 o 
   6   3   3        0.02       -0.95      1.29 o 
   7   3   3        0.63        0.19      2.08 o 
   8   3   3       14.39       11.94      3.29 o 
   9   3   3        0.81       -0.01      3.44 o 
  -9   4   3        7.75        7.63      7.02 o 
  -8   4   3        0.03        4.78      2.63 o 
  -7   4   3       19.78       19.26      2.47 o 
  -6   4   3        0.00        1.29      1.10 o 
  -5   4   3       42.80       46.62      2.09 o 
  -4   4   3        3.00        0.87      0.69 o 
  -3   4   3       26.60       45.52      1.62 o 
  -2   4   3      214.89      192.09      4.08 o 
  -1   4   3       54.31       57.05      1.30 o 
   0   4   3      430.61      464.69      7.59 o 
   1   4   3       44.71       34.48      1.38 o 
   2   4   3       54.11       73.36      2.29 o 
   3   4   3      586.31      662.43     12.76 o 
   4   4   3       52.06       55.64      2.24 o 
   5   4   3       42.09       46.27      3.50 o 
   6   4   3        8.89       13.74      2.38 o 
   7   4   3       14.51       23.82      5.99 o 
   8   4   3        5.79        1.53      2.46 o 
  -9   5   3        0.86        1.32      5.70 o 
  -8   5   3        0.33        2.49      2.79 o 
  -7   5   3       42.57       45.68      5.01 o 
  -6   5   3        0.51       -0.65      1.56 o 
  -5   5   3       93.43       85.86      3.63 o 
  -4   5   3       13.47       16.37      2.18 o 
  -3   5   3      128.94      143.70     10.50 o 
  -2   5   3        1.48        4.39      1.67 o 
  -1   5   3     1385.98     1591.42     22.31 o 
   0   5   3      515.80      453.40      9.20 o 
   1   5   3      749.43      874.22     15.92 o 
   2   5   3       96.52      106.85      3.28 o 
   3   5   3       82.03       82.96      2.81 o 
   4   5   3        6.92        8.25      1.36 o 
   5   5   3        2.78        6.39      1.93 o 
   6   5   3        0.16       -1.48      1.48 o 
   7   5   3       38.79       42.02      5.24 o 
   8   5   3        1.77        4.80      3.42 o 
  -8   6   3        3.33        1.33      4.76 o 
  -7   6   3        0.39       -0.12      1.99 o 
  -6   6   3        1.21        5.13      2.38 o 
  -5   6   3       26.00       22.31      2.86 o 
  -4   6   3       30.54       28.72      2.66 o 
  -3   6   3       17.55        9.16      2.11 o 
  -2   6   3       26.37       19.65      1.87 o 
  -1   6   3       99.89       92.68      2.63 o 
   0   6   3      201.87      176.53      4.77 o 
   1   6   3        2.27        9.84      1.54 o 
   2   6   3       19.91       31.05      1.90 o 
   3   6   3      193.51      195.39      6.72 o 
   4   6   3       20.11       27.23      2.23 o 
   5   6   3       13.15       10.75      2.42 o 
   6   6   3       26.86       28.71      3.20 o 
   7   6   3        0.27        0.25      2.82 o 
   8   6   3        1.34        4.70      4.04 o 
  -8   7   3        4.95        2.82      3.93 o 
  -7   7   3       11.24        3.68      3.01 o 
  -6   7   3        0.00       -1.29      2.11 o 
  -5   7   3        5.62        4.67      2.32 o 
  -4   7   3       73.20       72.54      3.64 o 
  -3   7   3        3.81        2.88      1.57 o 
  -2   7   3        8.94       13.02      1.51 o 
  -1   7   3      377.00      400.34     10.33 o 
   0   7   3       12.41        9.53      1.20 o 
   1   7   3       14.67       18.70      2.25 o 
   2   7   3      424.18      442.73     10.94 o 
   3   7   3        1.50        2.75      1.19 o 
   4   7   3       27.51       19.61      2.03 o 
   5   7   3        0.32       -1.38      1.46 o 
   6   7   3       43.66       49.03      5.20 o 
   7   7   3        3.33        9.69      4.25 o 
  -7   8   3        0.48       -0.08      1.88 o 
  -6   8   3       41.49       53.66      5.80 o 
  -5   8   3        3.96        3.26      2.53 o 
  -4   8   3       24.45       27.75      2.99 o 
  -3   8   3       37.39       42.73      4.54 o 
  -2   8   3       49.54       52.52      3.24 o 
  -1   8   3        5.44        5.51      2.05 o 
   0   8   3      406.73      428.93     10.79 o 
   1   8   3       57.61       54.10      5.58 o 
   2   8   3      280.13      269.20      7.79 o 
   3   8   3       68.25       58.47      3.79 o 
   4   8   3       17.75       21.94      2.43 o 
   5   8   3       15.13       19.81      3.06 o 
   6   8   3        3.14        2.17      2.40 o 
   7   8   3        0.19        2.06      3.61 o 
  -7   9   3        4.52        5.07      4.12 o 
  -6   9   3        0.00       -1.16      2.84 o 
  -5   9   3        4.59        0.48      2.22 o 
  -4   9   3       27.74       29.99      3.60 o 
  -3   9   3      100.22      134.91      7.71 o 
  -2   9   3       22.95       27.89      2.47 o 
  -1   9   3        0.01        0.68      1.24 o 
   0   9   3        0.03       -0.16      1.06 o 
   1   9   3      176.99      169.08      7.69 o 
   2   9   3       10.90        7.09      1.76 o 
   3   9   3        0.07        3.08      1.61 o 
   4   9   3       28.73       24.37      3.01 o 
   5   9   3        4.39        5.98      2.47 o 
   6   9   3        1.92        6.98      3.37 o 
  -6  10   3       21.62       17.44      4.72 o 
  -5  10   3        8.71       11.08      3.67 o 
  -4  10   3        5.01       -1.25      2.32 o 
  -3  10   3        7.97        8.89      2.70 o 
  -2  10   3       30.24       21.77      2.76 o 
  -1  10   3       44.82       34.38      3.86 o 
   0  10   3       14.52       14.60      2.11 o 
   1  10   3       38.68       27.40      2.56 o 
   2  10   3       21.72       21.02      2.83 o 
   3  10   3       18.16       25.92      3.04 o 
   4  10   3       14.28       18.12      3.59 o 
   5  10   3        3.32        1.17      2.30 o 
   6  10   3        0.02       -4.15      4.52 o 
  -5  11   3        0.12       -1.26      2.64 o 
  -4  11   3        0.62        2.61      2.43 o 
  -3  11   3        0.21        0.31      2.22 o 
  -2  11   3        2.75        3.18      2.76 o 
  -1  11   3       19.50       21.62      5.66 o 
   0  11   3       48.85       38.46      3.48 o 
   1  11   3        0.14        0.38      1.92 o 
   2  11   3       20.22       16.99      4.04 o 
   3  11   3        0.77       -0.71      2.04 o 
   4  11   3        2.49        1.65      2.40 o 
   5  11   3        0.14        1.48      3.86 o 
  -4  12   3        0.89        0.21      2.84 o 
  -3  12   3       11.52        8.28      3.87 o 
  -2  12   3        3.08        5.85      3.15 o 
  -1  12   3        4.07        5.92      3.98 o 
   0  12   3        6.76       20.20      4.32 o 
   1  12   3        2.98        2.34      2.29 o 
   2  12   3        2.43        0.42      2.73 o 
   3  12   3       20.83       19.16      4.08 o 
  -1  13   3        0.19       -0.70      3.35 o 
   0  13   3        2.44        0.92      3.14 o 
   1  13   3        0.67       -0.91      3.46 o 
  -8   0   4       10.46        7.66      5.22 o 
  -6   0   4     1167.90     1175.65     38.98 o 
  -4   0   4     4235.72     4591.02    110.78 o 
  -2   0   4       69.69       83.43      3.74 o 
   0   0   4        7.55        5.39      0.69 o 
   2   0   4       28.38       24.02      2.10 o 
   4   0   4        1.60        6.80      1.86 o 
   6   0   4       30.41       18.70      3.98 o 
   8   0   4        7.79       15.61      6.14 o 
  -9   1   4        0.10        4.51      2.01 o 
  -8   1   4        0.04        1.76      2.38 o 
  -7   1   4        9.30        7.99      1.82 o 
  -6   1   4       31.60       32.39      2.38 o 
  -5   1   4       44.76       30.81      2.02 o 
  -4   1   4     1206.75     1126.95     28.19 o 
  -3   1   4      196.27      200.47      4.33 o 
  -2   1   4       95.99       98.25      2.05 o 
  -1   1   4      682.98      681.41      9.48 o 
   0   1   4       81.11       77.54      1.83 o 
   1   1   4        0.07        0.54      0.43 o 
   2   1   4     2247.61     2443.20     38.57 o 
   3   1   4      279.22      196.56      4.61 o 
   4   1   4        3.57        2.47      0.98 o 
   5   1   4       14.79        8.75      2.21 o 
   6   1   4        5.20        5.92      1.76 o 
   7   1   4        1.33        0.78      1.85 o 
   8   1   4        2.57        9.19      7.79 o 
   9   1   4        0.03        0.15      3.23 o 
  -9   2   4        0.00       -0.88      4.83 o 
  -8   2   4        3.32        4.00      1.83 o 
  -7   2   4        1.31        2.47      1.29 o 
  -6   2   4        2.11        2.49      1.14 o 
  -5   2   4        0.54        4.69      1.90 o 
  -4   2   4      117.07      127.34      3.20 o 
  -3   2   4       62.90       59.14      2.23 o 
  -2   2   4      328.99      339.80      6.28 o 
  -1   2   4        1.99        2.62      0.59 o 
   0   2   4      862.06      838.81     26.53 o 
   1   2   4       55.56       55.28      2.15 o 
   2   2   4        6.81        7.24      1.25 o 
   3   2   4       11.88        7.69      0.98 o 
   4   2   4        8.33        9.12      3.21 o 
   5   2   4       14.19       12.96      1.83 o 
   6   2   4       25.38       35.39      3.82 o 
   7   2   4       52.57       69.56      4.97 o 
   8   2   4        5.32        9.89      2.90 o 
   9   2   4       17.48       15.20      6.20 o 
  -9   3   4        0.69        2.82      4.91 o 
  -8   3   4        5.03        6.62      2.56 o 
  -7   3   4        0.61        1.22      1.46 o 
  -6   3   4        4.38        3.42      1.24 o 
  -5   3   4        0.00       -0.24      0.68 o 
  -4   3   4       68.30       96.47      2.69 o 
  -3   3   4      137.03      111.95      3.05 o 
  -2   3   4      191.43      206.20      3.79 o 
  -1   3   4      169.50      168.29      2.43 o 
   0   3   4      678.04      738.17     15.62 o 
   1   3   4     1158.02     1248.38     19.40 o 
   2   3   4     2002.01     1971.13     30.83 o 
   3   3   4       60.80       82.35      2.65 o 
   4   3   4       85.94       87.05      4.45 o 
   5   3   4       13.72       14.78      1.67 o 
   6   3   4       25.64       34.44      3.42 o 
   7   3   4       53.81       47.07      6.65 o 
   8   3   4        0.09        0.15      2.20 o 
  -9   4   4        5.21        0.98      3.70 o 
  -8   4   4        0.01       -0.90      1.95 o 
  -7   4   4        2.69        3.24      2.78 o 
  -6   4   4        1.38        6.80      2.09 o 
  -5   4   4       80.35       79.92      2.87 o 
  -4   4   4        1.49        0.13      0.74 o 
  -3   4   4       81.32       83.45      2.39 o 
  -2   4   4      248.57      315.20      8.71 o 
  -1   4   4      137.79      135.99      2.60 o 
   0   4   4      949.04     1077.53     17.13 o 
   1   4   4      155.91      181.22      3.82 o 
   2   4   4      389.68      388.96      7.84 o 
   3   4   4       74.43       67.59      3.14 o 
   4   4   4       51.94       47.47      2.64 o 
   5   4   4        1.89        1.67      1.42 o 
   6   4   4      106.83      110.47      5.40 o 
   7   4   4        3.74        5.77      2.15 o 
   8   4   4       35.04       28.87      4.10 o 
  -9   5   4        1.85        9.08      9.89 o 
  -8   5   4        3.04        2.22      2.85 o 
  -7   5   4        1.50        3.32      2.09 o 
  -6   5   4        8.70        7.09      2.07 o 
  -5   5   4       77.53       59.94      3.90 o 
  -4   5   4       14.38       18.47      2.36 o 
  -3   5   4      785.71      808.67     26.01 o 
  -2   5   4        1.41        0.97      0.66 o 
  -1   5   4       16.58       11.22      2.02 o 
   0   5   4      116.33      121.71      3.53 o 
   1   5   4      683.29      614.27     11.83 o 
   2   5   4      545.76      636.79     12.94 o 
   3   5   4        0.20        1.67      0.96 o 
   4   5   4      122.28      114.69      3.70 o 
   5   5   4        0.78       -1.07      1.52 o 
   6   5   4       16.86       14.49      3.11 o 
   7   5   4        0.01       -1.50      2.69 o 
   8   5   4        0.10       -1.61      2.95 o 
  -8   6   4        0.01        5.62      3.17 o 
  -7   6   4        7.55        2.38      2.38 o 
  -6   6   4        8.52       13.37      2.93 o 
  -5   6   4       42.46       44.03      4.09 o 
  -4   6   4       13.12       17.66      2.37 o 
  -3   6   4      240.33      267.57      9.84 o 
  -2   6   4      321.54      311.71      7.50 o 
  -1   6   4        4.28        3.10      1.81 o 
   0   6   4        0.94        0.97      0.89 o 
   1   6   4       11.33       13.92      1.64 o 
   2   6   4        0.00       -0.65      1.83 o 
   3   6   4      581.13      522.09     12.23 o 
   4   6   4      390.98      386.47     10.44 o 
   5   6   4      117.36      114.66      5.85 o 
   6   6   4       75.10       65.24      5.16 o 
   7   6   4       17.68       15.51      5.51 o 
   8   6   4        7.16        2.41      3.31 o 
  -8   7   4        0.26       -2.59      2.76 o 
  -7   7   4        9.18        7.83      3.13 o 
  -6   7   4        4.92        4.36      2.39 o 
  -5   7   4        1.10        1.62      1.91 o 
  -4   7   4        5.34        5.51      1.97 o 
  -3   7   4        0.27        3.17      1.76 o 
  -2   7   4       69.67       70.85      3.23 o 
  -1   7   4        2.52        9.18      1.49 o 
   0   7   4      130.18      123.05      4.89 o 
   1   7   4       16.03       22.11      2.53 o 
   2   7   4      313.74      316.00      8.77 o 
   3   7   4      122.21      128.89      6.64 o 
   4   7   4        0.71        0.09      1.14 o 
   5   7   4       22.00       27.62      3.17 o 
   6   7   4        1.13        3.17      2.36 o 
   7   7   4        0.43        7.09      4.13 o 
  -7   8   4        0.01        0.06      3.21 o 
  -6   8   4       12.30       14.98      3.93 o 
  -5   8   4        5.94       11.33      3.22 o 
  -4   8   4       66.20       73.60      5.22 o 
  -3   8   4       45.12       45.06      3.99 o 
  -2   8   4       42.21       56.28      3.15 o 
  -1   8   4      315.63      337.93     11.05 o 
   0   8   4      351.33      378.22     10.97 o 
   1   8   4       53.52       62.08      3.27 o 
   2   8   4       51.96       63.25      3.53 o 
   3   8   4        6.83        6.67      1.60 o 
   4   8   4       36.40       30.57      2.63 o 
   5   8   4        3.15        7.35      4.59 o 
   6   8   4       25.55       31.01      5.15 o 
   7   8   4        5.48        5.24      4.29 o 
  -7   9   4       15.53        9.31      3.92 o 
  -6   9   4       12.83       12.72      3.50 o 
  -5   9   4        0.07        0.59      1.81 o 
  -4   9   4       26.59       29.48      3.63 o 
  -3   9   4        2.07        8.39      2.62 o 
  -2   9   4      368.00      383.33     14.98 o 
  -1   9   4        1.96        5.11      1.75 o 
   0   9   4      344.15      334.20     13.18 o 
   1   9   4      204.61      215.95      7.32 o 
   2   9   4       49.38       45.98      3.17 o 
   3   9   4        0.77        0.98      1.35 o 
   4   9   4        0.55        0.71      1.77 o 
   5   9   4        2.38        4.00      2.57 o 
   6   9   4        0.00        4.66      3.91 o 
  -6  10   4        0.26       -2.86      2.86 o 
  -5  10   4        0.00        1.02      2.41 o 
  -4  10   4        6.31        3.39      2.26 o 
  -3  10   4       20.48       17.50      2.99 o 
  -2  10   4       12.28        6.53      2.62 o 
  -1  10   4      145.79      145.88      7.86 o 
   0  10   4        6.32        6.34      3.48 o 
   1  10   4       36.48       38.80      3.36 o 
   2  10   4        1.28        7.40      3.06 o 
   3  10   4        3.63        4.41      2.12 o 
   4  10   4       11.75       11.72      3.32 o 
   5  10   4        0.77        1.10      3.10 o 
  -5  11   4        0.03        2.94      3.54 o 
  -4  11   4        0.03       -0.49      1.92 o 
  -3  11   4        0.19        0.57      1.97 o 
  -2  11   4        0.00       -0.60      1.65 o 
  -1  11   4        0.42        1.38      2.58 o 
   0  11   4        1.01        1.17      2.09 o 
   1  11   4        0.32        0.41      2.04 o 
   2  11   4        0.19        3.06      2.26 o 
   3  11   4        4.09        1.48      2.40 o 
   4  11   4        2.75        5.68      3.67 o 
  -4  12   4        0.44        1.35      3.45 o 
  -3  12   4       16.50       16.36      3.76 o 
  -2  12   4        5.16        7.00      3.19 o 
  -1  12   4        5.91        5.92      3.33 o 
   0  12   4        1.32        2.19      2.87 o 
   1  12   4        0.00        3.23      3.14 o 
   2  12   4        2.18       -2.28      3.71 o 
   3  12   4        1.27        5.41      3.72 o 
  -1  13   4        0.11        1.76      3.41 o 
   0  13   4        1.03        4.70      4.13 o 
  -9   0   5        0.88        1.83      2.93 o 
  -7   0   5        9.78       10.51      3.02 o 
  -5   0   5        6.96       11.75      3.12 o 
  -3   0   5        0.82        0.00      0.83 o 
  -1   0   5     5507.42     5347.97    103.94 o 
   1   0   5      194.42      192.06      6.44 o 
   3   0   5       26.29        6.01      1.99 o 
   5   0   5       63.15       90.33      8.19 o 
   7   0   5        1.84        1.32      3.72 o 
  -9   1   5        2.28        4.55      3.26 o 
  -8   1   5       22.49       22.62      2.54 o 
  -7   1   5        8.17       12.61      2.53 o 
  -6   1   5      279.96      238.79      8.06 o 
  -5   1   5       50.51       60.67      2.40 o 
  -4   1   5      938.89      872.17     43.53 o 
  -3   1   5      687.02      745.71     16.32 o 
  -2   1   5       24.46       21.45      1.27 o 
  -1   1   5       76.72       75.28      1.77 o 
   0   1   5     2125.18     2197.57     31.24 o 
   1   1   5       90.84       98.91      2.03 o 
   2   1   5      676.84      712.69      9.13 o 
   3   1   5      493.98      543.62     10.63 o 
   4   1   5      114.16       88.08      4.67 o 
   5   1   5        0.43        1.76      2.34 o 
   6   1   5       16.60       20.89      2.94 o 
   7   1   5      108.12      107.76     11.66 o 
   8   1   5       12.65       12.71      4.17 o 
  -9   2   5        0.97        3.41      2.98 o 
  -8   2   5        4.13        1.28      1.55 o 
  -7   2   5        2.97        5.20      1.63 o 
  -6   2   5        3.27        7.01      2.81 o 
  -5   2   5        8.63        7.64      1.18 o 
  -4   2   5      742.06      785.55     14.26 o 
  -3   2   5      211.26      239.83      4.13 o 
  -2   2   5       84.96       51.86      2.15 o 
  -1   2   5      308.85      351.16      8.22 o 
   0   2   5       64.90       57.00      2.05 o 
   1   2   5      792.54      841.54     14.69 o 
   2   2   5      694.05      867.40     13.08 o 
   3   2   5      299.42      350.52     11.20 o 
   4   2   5      190.59      207.32      5.65 o 
   5   2   5       52.21       60.90      4.09 o 
   6   2   5       42.19       48.20      4.12 o 
   7   2   5       49.39       43.33      5.43 o 
   8   2   5       26.89       22.84      4.68 o 
  -9   3   5        0.03        2.00      4.05 o 
  -8   3   5        1.31        5.04      2.51 o 
  -7   3   5       14.82       16.78      2.24 o 
  -6   3   5       21.97       17.84      1.74 o 
  -5   3   5        1.19        0.19      0.75 o 
  -4   3   5        5.30        1.18      0.76 o 
  -3   3   5      152.44      129.71      3.46 o 
  -2   3   5      215.69      238.67      5.31 o 
  -1   3   5      602.66      592.69      8.13 o 
   0   3   5      343.78      354.14      6.89 o 
   1   3   5      651.66      685.19     11.70 o 
   2   3   5       20.08       18.52      2.36 o 
   3   3   5      150.92      129.09      3.51 o 
   4   3   5       29.81       35.70      2.38 o 
   5   3   5       15.89       21.72      2.17 o 
   6   3   5       62.58       67.69      5.71 o 
   7   3   5        1.15        2.73      2.29 o 
   8   3   5       20.66       13.85      4.47 o 
  -9   4   5        2.17        2.97      3.52 o 
  -8   4   5        1.42        2.95      2.66 o 
  -7   4   5       25.96       23.54      4.64 o 
  -6   4   5       12.00       15.21      3.44 o 
  -5   4   5        0.03       -0.02      1.20 o 
  -4   4   5       56.80       41.38      2.76 o 
  -3   4   5       39.48       45.18      6.26 o 
  -2   4   5       57.53       39.12      2.40 o 
  -1   4   5       20.44       46.48      1.86 o 
   0   4   5      574.68      569.48     17.19 o 
   1   4   5     1274.64     1396.35     24.49 o 
   2   4   5      252.23      197.36      4.78 o 
   3   4   5       25.99       17.30      2.22 o 
   4   4   5        0.05       -0.25      1.20 o 
   5   4   5       38.53       42.65      3.12 o 
   6   4   5       29.51       33.16      4.09 o 
   7   4   5        2.13       -0.57      2.17 o 
   8   4   5        5.23        3.72      3.52 o 
  -9   5   5        5.03       -1.82      4.00 o 
  -8   5   5        0.02        1.77      2.51 o 
  -7   5   5       26.55       27.12      3.86 o 
  -6   5   5       41.98       56.54      4.33 o 
  -5   5   5       24.12       23.99      2.94 o 
  -4   5   5        2.68        0.50      1.29 o 
  -3   5   5      167.47      203.21      8.09 o 
  -2   5   5      131.72      118.17      4.94 o 
  -1   5   5      231.94      306.68      6.16 o 
   0   5   5      250.53      222.73      5.07 o 
   1   5   5        0.00        2.05      0.82 o 
   2   5   5       52.12       61.56      2.49 o 
   3   5   5       75.34       65.67      2.61 o 
   4   5   5        1.91        1.39      2.46 o 
   5   5   5      140.27      126.39      8.56 o 
   6   5   5        1.89       -0.68      1.95 o 
   7   5   5       20.92       15.25      3.62 o 
   8   5   5        3.42       14.61      8.00 o 
  -8   6   5        1.34        3.37      2.96 o 
  -7   6   5        1.83       -2.66      2.82 o 
  -6   6   5        5.21        2.74      2.51 o 
  -5   6   5       31.82       34.52      3.89 o 
  -4   6   5        3.46        1.55      1.59 o 
  -3   6   5       14.02       27.63      2.72 o 
  -2   6   5       43.39       50.64      3.29 o 
  -1   6   5       48.12       33.62      1.46 o 
   0   6   5       44.36       51.80      2.14 o 
   1   6   5      316.87      292.67      7.25 o 
   2   6   5        4.96        3.63      1.22 o 
   3   6   5        0.04        3.32      1.09 o 
   4   6   5       54.76       49.16      2.91 o 
   5   6   5        0.47        1.08      1.78 o 
   6   6   5       23.66       31.57      4.82 o 
   7   6   5        0.05        0.13      2.57 o 
  -8   7   5        0.01        0.43      2.42 o 
  -7   7   5        0.42        0.46      2.12 o 
  -6   7   5        0.14       -0.07      2.21 o 
  -5   7   5        2.33        7.79      2.79 o 
  -4   7   5       28.24       25.31      4.97 o 
  -3   7   5        0.00        0.31      1.25 o 
  -2   7   5       72.98       54.45      4.31 o 
  -1   7   5      217.97      188.50      6.20 o 
   0   7   5      770.21      739.76     16.07 o 
   1   7   5       38.64       38.66      2.90 o 
   2   7   5       95.67       86.92      3.79 o 
   3   7   5       10.18       18.22      2.14 o 
   4   7   5      174.37      155.37      5.79 o 
   5   7   5        0.28       -0.43      1.49 o 
   6   7   5       52.73       51.92      5.25 o 
   7   7   5        0.29        7.33      7.10 o 
  -7   8   5        3.04        2.52      2.69 o 
  -6   8   5        7.38        6.79      2.47 o 
  -5   8   5        3.63        2.36      1.92 o 
  -4   8   5        0.26        2.11      1.91 o 
  -3   8   5        1.47        7.63      2.14 o 
  -2   8   5      269.69      222.11      9.14 o 
  -1   8   5       98.03       89.42      4.75 o 
   0   8   5      106.98       88.28      3.48 o 
   1   8   5       36.42       24.12      2.19 o 
   2   8   5       25.32       27.36      2.58 o 
   3   8   5       87.10       90.36      4.58 o 
   4   8   5        0.20       -0.97      1.29 o 
   5   8   5        0.34        1.10      2.15 o 
   6   8   5        3.87        1.84      3.28 o 
  -7   9   5        1.15       -0.22      2.84 o 
  -6   9   5        3.95        3.59      2.86 o 
  -5   9   5       14.15       12.62      3.29 o 
  -4   9   5        0.22        0.79      1.81 o 
  -3   9   5        0.66        5.84      2.52 o 
  -2   9   5       30.50       23.59      3.36 o 
  -1   9   5       11.64       16.99      2.38 o 
   0   9   5        7.45        4.75      1.82 o 
   1   9   5        2.89       -1.31      1.31 o 
   2   9   5        2.42        1.03      1.43 o 
   3   9   5        0.53        1.12      1.50 o 
   4   9   5        3.89        4.63      2.59 o 
   5   9   5       10.04       11.60      4.74 o 
   6   9   5       11.97       25.78      9.28 o 
  -6  10   5        0.13        2.58      3.55 o 
  -5  10   5        4.00        2.76      2.75 o 
  -4  10   5       15.82        6.30      3.74 o 
  -3  10   5       38.87       36.99      4.63 o 
  -2  10   5        1.25        3.61      2.34 o 
  -1  10   5       41.60       42.31      3.84 o 
   0  10   5        7.81        5.53      2.16 o 
   1  10   5       84.15       84.35      5.09 o 
   2  10   5        1.62        3.55      1.80 o 
   3  10   5        0.54        2.32      2.42 o 
   4  10   5        2.11        1.11      2.44 o 
   5  10   5       19.04       13.83      4.07 o 
  -5  11   5        0.14        0.88      2.67 o 
  -4  11   5        3.81        3.68      2.57 o 
  -3  11   5        0.69       -2.01      2.05 o 
  -2  11   5        1.90        0.07      1.92 o 
  -1  11   5        9.24        8.44      2.77 o 
   0  11   5        3.14        5.12      2.76 o 
   1  11   5       37.12       34.07      4.14 o 
   2  11   5        1.73        4.25      2.94 o 
   3  11   5        0.18        8.06      3.25 o 
   4  11   5       24.38       23.28      5.42 o 
  -3  12   5        1.01        8.74      3.45 o 
  -2  12   5        2.71        5.64      3.13 o 
  -1  12   5        1.55        1.92      2.90 o 
   0  12   5        7.23       14.93      4.52 o 
   1  12   5        3.02        4.34      3.26 o 
   2  12   5        0.10        2.92      2.76 o 
  -8   0   6      212.94      204.61     12.41 o 
  -6   0   6      758.43      755.63     26.66 o 
  -4   0   6        8.68       17.25      3.13 o 
  -2   0   6      644.41      708.35     20.39 o 
   0   0   6      224.46      211.85      6.64 o 
   2   0   6        2.27        9.10      1.04 o 
   4   0   6       31.14       62.91      6.80 o 
   6   0   6       13.63        6.14      2.79 o 
   8   0   6       21.67       26.16      7.24 o 
  -9   1   6        0.50        0.97      2.71 o 
  -8   1   6       19.89       23.79      2.99 o 
  -7   1   6        3.04        3.31      1.41 o 
  -6   1   6      336.96      309.80      8.96 o 
  -5   1   6       18.10       27.61      1.81 o 
  -4   1   6       27.20       46.08      2.61 o 
  -3   1   6       28.19       23.25      1.20 o 
  -2   1   6      103.33       83.78      2.14 o 
  -1   1   6      555.68      512.83      9.24 o 
   0   1   6      297.31      389.42      6.92 o 
   1   1   6        8.14       11.38      0.89 o 
   2   1   6      116.67      117.74      3.58 o 
   3   1   6      529.93      576.28     11.75 o 
   4   1   6       15.21       22.54      2.63 o 
   5   1   6        0.29        1.29      1.62 o 
   6   1   6        8.46       14.43      3.14 o 
   7   1   6        2.72        5.99      3.29 o 
   8   1   6       25.12       23.05      4.39 o 
  -9   2   6        0.29        2.26      4.44 o 
  -8   2   6        0.25       -0.14      1.58 o 
  -7   2   6        9.21       19.24      2.54 o 
  -6   2   6        7.76        8.09      1.68 o 
  -5   2   6       10.16       16.53      2.80 o 
  -4   2   6        1.14        0.86      0.69 o 
  -3   2   6       52.12       42.24      1.93 o 
  -2   2   6      372.08      352.16      6.74 o 
  -1   2   6        5.52        2.19      0.59 o 
   0   2   6      164.57      170.45      4.62 o 
   1   2   6       90.73       88.12      5.15 o 
   2   2   6      111.43       84.37      4.38 o 
   3   2   6      174.99      108.39      6.10 o 
   4   2   6      170.50      160.87      7.08 o 
   5   2   6      195.09      217.69      9.99 o 
   6   2   6       14.03        9.88      3.87 o 
   7   2   6       55.95       49.99      5.07 o 
   8   2   6        0.15       12.78      5.96 o 
  -9   3   6        0.65        2.47      2.69 o 
  -8   3   6        0.77        0.80      1.82 o 
  -7   3   6        3.10        3.00      2.28 o 
  -6   3   6        0.50        4.98      4.21 o 
  -5   3   6        0.45        4.30      1.44 o 
  -4   3   6       15.71       12.94      1.47 o 
  -3   3   6       66.55       64.76      2.38 o 
  -2   3   6      242.77      187.24      4.98 o 
  -1   3   6      920.82      877.30     13.56 o 
   0   3   6      455.41      569.57     10.21 o 
   1   3   6        0.05        3.95      0.89 o 
   2   3   6       15.03       17.90      1.44 o 
   3   3   6       25.53       31.28      2.00 o 
   4   3   6       14.96       17.70      1.98 o 
   5   3   6      170.93      166.57     12.10 o 
   6   3   6        1.64        5.15      2.42 o 
   7   3   6        0.00        0.50      2.36 o 
   8   3   6        0.32        4.52      3.36 o 
  -9   4   6        4.58        3.90      3.24 o 
  -8   4   6        0.10        0.39      2.12 o 
  -7   4   6        4.60        4.83      2.58 o 
  -6   4   6        6.30        9.51      3.36 o 
  -5   4   6       15.23       13.78      2.80 o 
  -4   4   6        7.13        8.40      1.95 o 
  -3   4   6       11.74        5.83      1.00 o 
  -2   4   6        9.15       10.33      1.26 o 
  -1   4   6        5.92        4.83      1.15 o 
   0   4   6      132.18      112.10      3.25 o 
   1   4   6        2.05        1.39      0.72 o 
   2   4   6        0.10        2.00      0.82 o 
   3   4   6       70.77       50.03      3.33 o 
   4   4   6      214.07      172.26      6.64 o 
   5   4   6        0.72        0.73      1.57 o 
   6   4   6       67.02       60.49      5.92 o 
   7   4   6        0.27        4.23      2.71 o 
   8   4   6       16.20        9.04      3.54 o 
  -8   5   6        0.31       -0.07      1.96 o 
  -7   5   6        3.08        6.03      2.69 o 
  -6   5   6        0.20       -0.06      1.85 o 
  -5   5   6       11.41       12.97      2.13 o 
  -4   5   6       10.51       23.83      2.59 o 
  -3   5   6       15.56       14.37      2.28 o 
  -2   5   6        0.61       -1.03      1.16 o 
  -1   5   6        0.69        0.27      0.82 o 
   0   5   6      733.36      797.62     15.64 o 
   1   5   6        2.95        2.03      0.77 o 
   2   5   6       42.69       52.36      3.04 o 
   3   5   6       23.93       35.50      2.13 o 
   4   5   6       38.50       41.67      5.56 o 
   5   5   6        5.97        7.66      2.10 o 
   6   5   6        9.44       13.57      3.21 o 
   7   5   6        0.12       -1.62      2.93 o 
  -8   6   6        0.69        4.15      3.25 o 
  -7   6   6       14.04       25.01      4.05 o 
  -6   6   6        4.77        6.36      2.49 o 
  -5   6   6      109.17      107.18      6.20 o 
  -4   6   6       40.43       46.49      4.09 o 
  -3   6   6       64.87       49.87      3.50 o 
  -2   6   6       94.21      121.97      5.38 o 
  -1   6   6        1.87        2.01      0.77 o 
   0   6   6       66.74       69.21      2.96 o 
   1   6   6      373.07      361.38      8.94 o 
   2   6   6      349.79      338.48      9.02 o 
   3   6   6      262.36      262.43      7.45 o 
   4   6   6       95.18      102.29      5.48 o 
   5   6   6       58.99       63.52      5.54 o 
   6   6   6       16.56       18.92      3.48 o 
   7   6   6       11.28       12.72      4.12 o 
  -8   7   6        2.57        1.74      3.96 o 
  -7   7   6        1.49        1.52      2.46 o 
  -6   7   6        5.37       11.06      3.51 o 
  -5   7   6        1.56        2.26      2.17 o 
  -4   7   6        0.00        3.76      2.59 o 
  -3   7   6       74.91       98.16      5.26 o 
  -2   7   6        9.52       16.63      2.28 o 
  -1   7   6       93.73       94.68      6.90 o 
   0   7   6      280.37      298.34      7.73 o 
   1   7   6      172.25      164.62      6.03 o 
   2   7   6       12.20       13.82      1.80 o 
   3   7   6       55.57       53.79      3.17 o 
   4   7   6        2.27        0.25      1.49 o 
   5   7   6        0.05        0.56      1.81 o 
   6   7   6        3.35        7.88      3.31 o 
   7   7   6        0.82        1.80      4.13 o 
  -7   8   6        2.24        3.29      2.93 o 
  -6   8   6        6.60       11.98      5.70 o 
  -5   8   6       11.73        3.72      2.70 o 
  -4   8   6       28.13       32.74      4.02 o 
  -3   8   6        7.92        5.56      2.11 o 
  -2   8   6      216.99      244.13     10.32 o 
  -1   8   6        6.88        8.18      2.36 o 
   0   8   6        9.76       14.63      3.28 o 
   1   8   6        7.70       16.87      1.81 o 
   2   8   6       41.25       29.22      2.50 o 
   3   8   6        3.39        3.01      1.65 o 
   4   8   6       37.84       42.18      3.42 o 
   5   8   6        2.88        3.78      2.10 o 
   6   8   6        5.06       11.98      3.78 o 
  -6   9   6        6.39        7.40      3.74 o 
  -5   9   6        1.87        2.99      2.40 o 
  -4   9   6      125.46      118.48      7.22 o 
  -3   9   6        0.17        3.76      2.43 o 
  -2   9   6      120.10      135.36      7.59 o 
  -1   9   6       25.53       31.22      3.50 o 
   0   9   6       28.69       30.51      3.00 o 
   1   9   6        5.71        6.13      1.82 o 
   2   9   6       17.14       22.46      2.68 o 
   3   9   6       16.14       24.91      3.16 o 
   4   9   6        0.35        3.91      2.19 o 
   5   9   6        0.08        0.23      2.21 o 
  -6  10   6        4.28        1.06      3.78 o 
  -5  10   6        6.12        6.87      3.51 o 
  -4  10   6       12.60        5.81      3.34 o 
  -3  10   6       41.20       42.20      4.71 o 
  -2  10   6       39.33       31.77      3.84 o 
  -1  10   6       11.08       14.50      2.88 o 
   0  10   6        0.06       -0.79      1.74 o 
   1  10   6       17.38       23.62      3.94 o 
   2  10   6        0.06        1.00      1.96 o 
   3  10   6        0.83       -1.40      2.03 o 
   4  10   6        1.13       -0.15      2.00 o 
   5  10   6        3.02        1.30      3.96 o 
  -4  11   6        1.99        3.87      2.71 o 
  -3  11   6        4.89        4.53      2.55 o 
  -2  11   6        8.47        3.26      2.24 o 
  -1  11   6        0.05       -0.07      1.73 o 
   0  11   6        2.40        4.67      2.88 o 
   1  11   6       21.28       13.98      3.61 o 
   2  11   6        0.03        2.71      2.76 o 
   3  11   6       22.45       35.42      7.38 o 
  -3  12   6        4.49        1.99      2.79 o 
  -2  12   6        3.91        7.06      4.58 o 
  -1  12   6        0.00        0.49      1.95 o 
   0  12   6        5.44        4.72      4.89 o 
   1  12   6        2.75        7.93      3.97 o 
   2  12   6       11.02       14.55      7.29 o 
  -9   0   7        1.93        2.19      5.70 o 
  -7   0   7        5.10        4.68      2.69 o 
  -5   0   7      124.62      141.64      7.99 o 
  -3   0   7      619.72      562.03     15.27 o 
  -1   0   7        2.09        1.95      1.22 o 
   1   0   7       27.99       31.22      6.43 o 
   3   0   7        1.73       -2.19      2.19 o 
   5   0   7       19.98       26.85      5.48 o 
   7   0   7        9.00       18.35      6.35 o 
  -9   1   7        0.46        2.37      2.75 o 
  -8   1   7       56.65       53.25      4.69 o 
  -7   1   7       17.37       14.88      2.13 o 
  -6   1   7      112.19      114.18      4.31 o 
  -5   1   7        4.20        4.67      1.41 o 
  -4   1   7        8.30       10.53      1.57 o 
  -3   1   7      103.27       96.78      2.78 o 
  -2   1   7      273.14      321.53      6.64 o 
  -1   1   7      405.84      346.60      6.94 o 
   0   1   7      318.76      277.94      5.84 o 
   1   1   7      550.63      637.25     11.79 o 
   2   1   7       42.86       23.44      1.95 o 
   3   1   7        2.07        8.86      2.05 o 
   4   1   7       28.44       21.72      3.74 o 
   5   1   7      389.51      370.91     15.28 o 
   6   1   7       56.20       73.82      7.93 o 
   7   1   7       23.96       29.56      4.73 o 
   8   1   7       14.37       11.49      4.82 o 
  -9   2   7        0.51        5.91      4.19 o 
  -8   2   7       13.73       15.04      3.33 o 
  -7   2   7        0.23        0.64      1.56 o 
  -6   2   7       19.62       11.84      2.63 o 
  -5   2   7       36.05       39.41      3.27 o 
  -4   2   7       28.24       40.71      2.66 o 
  -3   2   7       69.74       70.46      4.50 o 
  -2   2   7      856.27      849.01     18.44 o 
  -1   2   7     1135.14     1256.33     21.58 o 
   0   2   7     1151.83     1252.55     24.90 o 
   1   2   7      571.61      570.05     22.83 o 
   2   2   7      384.23      416.21      8.03 o 
   3   2   7       15.93       16.49      2.61 o 
   4   2   7      160.13      201.96      9.11 o 
   5   2   7       37.56       50.38      5.01 o 
   6   2   7       75.64       75.67      7.28 o 
   7   2   7        0.77        0.29      2.09 o 
   8   2   7        1.89        2.62      2.51 o 
  -9   3   7        1.14       10.49      7.13 o 
  -8   3   7        1.12        4.21      2.71 o 
  -7   3   7        1.42        0.87      2.13 o 
  -6   3   7        0.12        2.94      1.57 o 
  -5   3   7       63.37       76.03      3.92 o 
  -4   3   7       17.53       18.86      1.88 o 
  -3   3   7      148.74      170.00      5.24 o 
  -2   3   7       41.15       43.58      2.35 o 
  -1   3   7       23.67        7.01      1.15 o 
   0   3   7      200.35      204.42      5.03 o 
   1   3   7        8.05       10.95      1.06 o 
   2   3   7      117.43      132.77      4.02 o 
   3   3   7       74.25       40.83      4.30 o 
   4   3   7      230.28      212.48      7.44 o 
   5   3   7        8.53       20.31      4.12 o 
   6   3   7       25.48       33.38      5.21 o 
   7   3   7        0.14        0.88      2.52 o 
   8   3   7        3.36        1.55      2.61 o 
  -8   4   7        2.51        2.88      2.52 o 
  -7   4   7        0.13        2.05      2.14 o 
  -6   4   7       42.51       49.74      4.16 o 
  -5   4   7        0.51        6.74      2.22 o 
  -4   4   7        1.78        2.40      1.52 o 
  -3   4   7        1.58        3.21      1.42 o 
  -2   4   7      168.30      153.40      4.62 o 
  -1   4   7      215.16      267.98      5.25 o 
   0   4   7       33.62       39.93      1.79 o 
   1   4   7       49.01       57.43      2.45 o 
   2   4   7       62.89       70.04      2.50 o 
   3   4   7       34.37       37.78      4.03 o 
   4   4   7        2.53        9.06      2.36 o 
   5   4   7        4.65        3.42      2.23 o 
   6   4   7       26.94       30.68      5.20 o 
   7   4   7        5.80        4.77      3.08 o 
  -8   5   7        1.98        4.00      2.79 o 
  -7   5   7       19.96       22.82      3.44 o 
  -6   5   7        3.06        9.18      5.95 o 
  -5   5   7       54.24       52.75      4.20 o 
  -4   5   7        2.12        1.24      1.65 o 
  -3   5   7       86.27      117.83      5.36 o 
  -2   5   7       67.17       92.62      4.30 o 
  -1   5   7        2.36        3.26      1.17 o 
   0   5   7       12.22        6.19      1.97 o 
   1   5   7        3.46        2.06      1.21 o 
   2   5   7        3.76        3.23      1.17 o 
   3   5   7      227.57      241.45      8.74 o 
   4   5   7       16.73       22.68      2.54 o 
   5   5   7       28.48       26.00      3.87 o 
   6   5   7       14.35       15.49      4.11 o 
   7   5   7        7.69        8.99      3.22 o 
  -8   6   7        1.92        2.50      2.94 o 
  -7   6   7       10.89       17.54      4.57 o 
  -6   6   7        1.88        3.32      2.40 o 
  -5   6   7       15.90       27.18      4.10 o 
  -4   6   7       15.80       26.54      5.01 o 
  -3   6   7       41.14       41.45      5.39 o 
  -2   6   7      110.87       95.38      5.19 o 
  -1   6   7        1.94        4.86      1.30 o 
   0   6   7        2.09        3.15      1.09 o 
   1   6   7        4.60        8.75      2.22 o 
   2   6   7       20.28       24.30      2.25 o 
   3   6   7        0.02        0.24      0.97 o 
   4   6   7      195.74      195.54      8.38 o 
   5   6   7        3.63        6.42      2.64 o 
   6   6   7        0.93        3.25      2.82 o 
   7   6   7        0.20       -4.48      4.63 o 
  -7   7   7        0.00       -1.33      2.21 o 
  -6   7   7        8.88       13.98      3.39 o 
  -5   7   7        1.54        1.70      2.47 o 
  -4   7   7      102.57      102.82      6.80 o 
  -3   7   7       44.42       45.73      3.94 o 
  -2   7   7      171.55      145.87      7.48 o 
  -1   7   7        0.73        2.02      1.62 o 
   0   7   7       99.96      102.62      3.80 o 
   1   7   7        5.93        3.27      1.61 o 
   2   7   7      370.41      326.88      9.85 o 
   3   7   7        6.72       15.42      2.03 o 
   4   7   7       74.67       55.22      4.37 o 
   5   7   7        3.40        6.27      2.93 o 
   6   7   7        0.02        1.26      2.66 o 
  -7   8   7        1.62        2.13      2.89 o 
  -6   8   7       13.24       19.52      6.39 o 
  -5   8   7        8.50       20.03      4.44 o 
  -4   8   7      124.72      122.52      8.08 o 
  -3   8   7      166.75      184.54      9.72 o 
  -2   8   7      103.46       79.65      6.00 o 
  -1   8   7       28.76       30.28      3.98 o 
   0   8   7       10.07       12.85      2.84 o 
   1   8   7       82.76       86.49      7.27 o 
   2   8   7        5.21       10.83      2.19 o 
   3   8   7       19.96       20.42      3.36 o 
   4   8   7        2.66        4.14      2.33 o 
   5   8   7        4.76       -0.47      2.17 o 
   6   8   7        3.66        6.55      4.65 o 
  -6   9   7        0.21       -3.17      3.17 o 
  -5   9   7        0.01       -2.82      3.12 o 
  -4   9   7        0.13       -0.47      1.95 o 
  -3   9   7        8.69       13.71      3.04 o 
  -2   9   7        2.83        4.54      2.11 o 
  -1   9   7       29.11       21.62      2.84 o 
   0   9   7        0.58        1.21      1.79 o 
   1   9   7        8.96        3.46      2.27 o 
   2   9   7        9.26        7.29      2.02 o 
   3   9   7       10.04       12.41      2.89 o 
   4   9   7       12.24       13.23      3.32 o 
   5   9   7        5.36        0.62      2.87 o 
  -5  10   7        6.73        2.78      2.98 o 
  -4  10   7        0.61        0.65      2.29 o 
  -3  10   7        1.79        0.87      1.96 o 
  -2  10   7        0.03       -1.35      2.08 o 
  -1  10   7        4.75        5.48      2.53 o 
   0  10   7        1.07        3.96      2.61 o 
   1  10   7        1.04        2.66      3.16 o 
   2  10   7       24.08       20.87      3.98 o 
   3  10   7       34.87       41.77      6.81 o 
   4  10   7        6.36        6.96      4.07 o 
  -4  11   7        1.19        2.22      2.69 o 
  -3  11   7        2.49        2.43      2.82 o 
  -2  11   7        0.19        0.55      2.33 o 
  -1  11   7        6.16        7.29      2.69 o 
   0  11   7        2.91        7.07      3.03 o 
   1  11   7        3.39        2.83      2.16 o 
   2  11   7        7.23        8.13      5.87 o 
   3  11   7        0.36        3.82      5.55 o 
  -2  12   7        0.36        0.75      3.11 o 
  -1  12   7        2.55        4.43      3.72 o 
   0  12   7        1.37        1.82      3.33 o 
   1  12   7       19.53       30.69      6.12 o 
  -8   0   8       78.61       67.41      8.68 o 
  -6   0   8        2.15        4.90      1.79 o 
  -4   0   8        9.99       14.90      2.23 o 
  -2   0   8      810.53      805.13     22.12 o 
   0   0   8     1059.90     1038.99     27.78 o 
   2   0   8       63.79       86.63      5.24 o 
   4   0   8       49.89       51.48      8.12 o 
   6   0   8       51.24       42.87     10.75 o 
   8   0   8        0.69       -0.33      5.48 o 
  -9   1   8        0.23        1.08      2.82 o 
  -8   1   8       54.24       47.15      5.02 o 
  -7   1   8        8.96       10.29      2.03 o 
  -6   1   8       33.06       39.09      3.34 o 
  -5   1   8        0.54        0.61      1.00 o 
  -4   1   8        1.80        2.49      0.89 o 
  -3   1   8        5.47        9.52      1.28 o 
  -2   1   8      116.06      119.69      3.36 o 
  -1   1   8       38.92       29.14      2.19 o 
   0   1   8       32.89       35.18      1.69 o 
   1   1   8      322.64      325.76     14.43 o 
   2   1   8      144.74      147.23      4.88 o 
   3   1   8       22.33       12.59      2.36 o 
   4   1   8       32.82       22.81      2.97 o 
   5   1   8       27.49       27.80      3.92 o 
   6   1   8       58.33       52.13      5.29 o 
   7   1   8        4.67        5.42      3.01 o 
   8   1   8        0.07        1.02      3.95 o 
  -9   2   8        0.29       -2.00      3.19 o 
  -8   2   8        8.90        7.49      3.37 o 
  -7   2   8        5.68        9.30      2.51 o 
  -6   2   8        0.06        1.08      1.35 o 
  -5   2   8       60.48       76.54      4.89 o 
  -4   2   8       93.22       90.12      7.28 o 
  -3   2   8       97.00       82.29      4.18 o 
  -2   2   8       46.67       48.04      2.00 o 
  -1   2   8      578.69      489.76     12.69 o 
   0   2   8        2.12        1.02      0.85 o 
   1   2   8       47.14       45.69      2.13 o 
   2   2   8       54.30       56.12      2.76 o 
   3   2   8      265.64      239.95      7.30 o 
   4   2   8       46.11       41.64      6.27 o 
   5   2   8       88.92      110.57      7.45 o 
   6   2   8        5.16        2.35      3.93 o 
   7   2   8       45.60       36.08      4.85 o 
  -8   3   8        0.02        5.50      3.01 o 
  -7   3   8        0.76        1.51      1.91 o 
  -6   3   8        1.58        5.80      1.99 o 
  -5   3   8       18.87       18.41      2.11 o 
  -4   3   8       35.81       47.47      2.74 o 
  -3   3   8      210.10      190.10      6.21 o 
  -2   3   8      264.62      244.09      6.86 o 
  -1   3   8        3.03        3.72      1.38 o 
   0   3   8       12.45       16.44      1.35 o 
   1   3   8        0.16        3.07      0.98 o 
   2   3   8       78.31       64.11      6.11 o 
   3   3   8      350.84      372.95     10.94 o 
   4   3   8       12.65        5.42      2.04 o 
   5   3   8        4.75        2.53      2.44 o 
   6   3   8        4.56        4.43      3.02 o 
   7   3   8        0.61        7.14      6.52 o 
  -8   4   8        0.07        1.00      2.48 o 
  -7   4   8        0.79       -0.25      2.09 o 
  -6   4   8       15.54       14.62      3.24 o 
  -5   4   8       31.30       48.19      4.10 o 
  -4   4   8       73.01       79.28      5.09 o 
  -3   4   8        4.07        0.16      0.95 o 
  -2   4   8      174.32      148.23      5.36 o 
  -1   4   8      245.95      205.16     10.23 o 
   0   4   8        1.60        1.32      0.96 o 
   1   4   8        0.04        1.19      0.95 o 
   2   4   8      340.46      291.78      7.47 o 
   3   4   8        7.36       15.23      1.93 o 
   4   4   8       60.16       62.26      5.23 o 
   5   4   8        3.19       10.43      2.67 o 
   6   4   8       37.64       29.54      5.37 o 
   7   4   8        1.03        4.19      3.77 o 
  -8   5   8        0.26       -1.27      2.55 o 
  -7   5   8        0.47        3.30      2.78 o 
  -6   5   8        0.62        3.78      2.41 o 
  -5   5   8        3.46        5.29      2.33 o 
  -4   5   8        0.50        4.68      3.63 o 
  -3   5   8        0.03        2.83      1.55 o 
  -2   5   8      301.09      329.82      9.49 o 
  -1   5   8       11.90       13.86      2.83 o 
   0   5   8       47.53       48.04      4.25 o 
   1   5   8       23.98       22.82      2.65 o 
   2   5   8       88.63      101.02      3.70 o 
   3   5   8       47.33       80.40      4.55 o 
   4   5   8        8.75       17.62      2.36 o 
   5   5   8        2.60        4.02      2.37 o 
   6   5   8       13.69        5.68      3.66 o 
   7   5   8        3.64        2.22      3.21 o 
  -8   6   8        1.09        1.14      2.52 o 
  -7   6   8       10.60       12.50      3.32 o 
  -6   6   8        3.70        4.87      2.79 o 
  -5   6   8        0.16       -1.11      2.09 o 
  -4   6   8       12.49       12.11      2.40 o 
  -3   6   8       29.42       45.72      4.69 o 
  -2   6   8       86.91       72.85      5.06 o 
  -1   6   8      261.06      234.37     12.94 o 
   0   6   8      531.92      455.58     13.10 o 
   1   6   8       82.60       97.55      3.96 o 
   2   6   8      116.42      107.27      4.47 o 
   3   6   8      102.78       95.58      4.61 o 
   4   6   8       50.90       47.12      4.58 o 
   5   6   8       20.28       12.15      3.86 o 
   6   6   8        0.05       -1.78      2.44 o 
  -7   7   8        1.95       -2.88      2.88 o 
  -6   7   8        0.11        1.41      2.23 o 
  -5   7   8        7.78        6.26      2.98 o 
  -4   7   8       29.64       34.96      3.75 o 
  -3   7   8       71.73       81.02      5.68 o 
  -2   7   8      100.68      116.17      6.45 o 
  -1   7   8      244.53      239.40     14.63 o 
   0   7   8       92.35       97.54      4.99 o 
   1   7   8       45.88       42.52      3.28 o 
   2   7   8       13.24       14.94      1.97 o 
   3   7   8       16.19       21.27      2.59 o 
   4   7   8        2.68       10.96      2.47 o 
   5   7   8        1.21        0.06      2.20 o 
   6   7   8       14.90       14.84      5.01 o 
  -7   8   8        1.46        7.46      5.87 o 
  -6   8   8       28.39       36.10      4.55 o 
  -5   8   8        7.69       11.35      3.41 o 
  -4   8   8      113.48      118.92      7.75 o 
  -3   8   8        0.51        6.12      3.00 o 
  -2   8   8       38.50       43.61      4.24 o 
  -1   8   8       91.45       95.95      6.93 o 
   0   8   8        1.52        7.57      5.79 o 
   1   8   8        1.09       -0.38      1.20 o 
   2   8   8       38.54       32.29      2.91 o 
   3   8   8        0.48        1.41      1.64 o 
   4   8   8       21.47       25.08      3.24 o 
   5   8   8        8.09        6.04      3.41 o 
  -6   9   8       21.27       18.76      5.04 o 
  -5   9   8        0.56       -2.75      2.75 o 
  -4   9   8       28.58       23.14      5.39 o 
  -3   9   8        1.55        6.16      2.82 o 
  -2   9   8        0.00        0.53      1.78 o 
  -1   9   8        1.76        3.30      2.79 o 
   0   9   8        7.78       12.98      3.38 o 
   1   9   8        0.62       -2.60      2.60 o 
   2   9   8        0.51        0.16      1.52 o 
   3   9   8        6.09        7.08      2.65 o 
   4   9   8        0.17        1.51      2.24 o 
   5   9   8        1.81        1.10      3.57 o 
  -5  10   8        7.25        9.66      3.25 o 
  -4  10   8        6.74        5.80      3.33 o 
  -3  10   8        1.94        3.60      2.64 o 
  -2  10   8        1.12        1.84      1.95 o 
  -1  10   8       31.64       42.01      4.72 o 
   0  10   8        1.21        0.55      2.21 o 
   1  10   8        0.00        0.66      2.07 o 
   2  10   8        1.21        2.79      3.67 o 
   3  10   8        7.13        9.39      5.25 o 
   4  10   8        1.81        0.44      4.83 o 
  -3  11   8        0.75        3.13      3.14 o 
  -2  11   8        8.17        8.17      3.49 o 
  -1  11   8        0.01       -1.08      2.35 o 
   0  11   8        2.08        2.69      2.65 o 
   1  11   8       31.16       35.20      4.47 o 
   2  11   8        0.07        3.96      5.43 o 
  -9   0   9        0.23        1.76      5.70 o 
  -7   0   9       17.53       11.69      4.31 o 
  -5   0   9        0.82        7.36      2.30 o 
  -3   0   9      204.29      188.30     10.56 o 
  -1   0   9      503.69      439.10     13.36 o 
   1   0   9      102.56       85.72      4.25 o 
   3   0   9       79.10      117.50     18.43 o 
   5   0   9       33.22       33.22      8.34 o 
   7   0   9        2.26        0.93      4.31 o 
  -8   1   9       13.42       12.27      4.12 o 
  -7   1   9        0.30        0.72      1.42 o 
  -6   1   9        9.68       14.79      2.12 o 
  -5   1   9       37.07       32.67      2.58 o 
  -4   1   9       18.67       21.77      1.66 o 
  -3   1   9       27.33       23.79      2.92 o 
  -2   1   9      168.31      194.03      8.21 o 
  -1   1   9      125.45      136.51      4.68 o 
   0   1   9        2.60        4.74      1.06 o 
   1   1   9       13.15       10.86      1.43 o 
   2   1   9       50.26       48.92      3.04 o 
   3   1   9      658.76      635.92     22.61 o 
   4   1   9      136.35      173.75      8.97 o 
   5   1   9       21.98       24.44      3.57 o 
   6   1   9       40.02       40.75      5.05 o 
   7   1   9       10.56       11.44      4.76 o 
  -8   2   9        7.71        1.79      2.82 o 
  -7   2   9        2.82        1.14      2.61 o 
  -6   2   9        0.61       -0.61      1.25 o 
  -5   2   9       14.87        9.55      3.04 o 
  -4   2   9       16.44        8.61      1.78 o 
  -3   2   9      192.44      204.97      7.02 o 
  -2   2   9       31.73       48.07      2.12 o 
  -1   2   9       69.73       91.63      3.30 o 
   0   2   9       34.28       28.66      2.11 o 
   1   2   9       58.37       55.70      3.17 o 
   2   2   9      413.28      385.91     10.15 o 
   3   2   9        1.37        1.83      1.85 o 
   4   2   9       74.47       77.42      5.93 o 
   5   2   9       13.38       25.78      4.65 o 
   6   2   9        0.10        3.45      2.59 o 
   7   2   9        0.43        2.16      2.89 o 
  -8   3   9        0.16        0.14      1.89 o 
  -7   3   9        1.50        0.14      1.75 o 
  -6   3   9        5.11        1.59      2.66 o 
  -5   3   9        3.17        3.44      1.46 o 
  -4   3   9        0.93        5.05      1.64 o 
  -3   3   9        0.11       -1.32      1.32 o 
  -2   3   9      108.08      119.97      5.61 o 
  -1   3   9       35.32       39.53      2.13 o 
   0   3   9        0.17        0.74      1.27 o 
   1   3   9      133.31      143.61      4.70 o 
   2   3   9      103.31       84.23      3.43 o 
   3   3   9        5.20        7.79      1.78 o 
   4   3   9        0.45       -0.10      1.73 o 
   5   3   9        0.58       11.91      2.79 o 
   6   3   9       13.40       12.14      4.39 o 
   7   3   9        0.16        2.86      3.67 o 
  -8   4   9        3.14        1.66      3.12 o 
  -7   4   9        3.29        3.83      2.79 o 
  -6   4   9        1.95        1.98      2.26 o 
  -5   4   9       40.20       48.45      3.85 o 
  -4   4   9        0.03        2.28      1.86 o 
  -3   4   9      159.86      192.34      6.88 o 
  -2   4   9       11.19        6.65      1.60 o 
  -1   4   9      164.70      169.95      6.91 o 
   0   4   9        1.44       -0.07      0.93 o 
   1   4   9       45.01       47.27      2.50 o 
   2   4   9        0.97        0.96      1.11 o 
   3   4   9        5.66       12.06      3.26 o 
   4   4   9       67.63       55.56      5.07 o 
   5   4   9       15.96       37.73      6.45 o 
   6   4   9        0.51       -0.13      2.33 o 
   7   4   9        1.28        0.20      2.79 o 
  -8   5   9        0.91       -0.63      2.56 o 
  -7   5   9       12.35       22.33      4.43 o 
  -6   5   9        2.51        6.76      2.94 o 
  -5   5   9        4.53        1.11      2.08 o 
  -4   5   9       10.29       14.35      2.79 o 
  -3   5   9        2.59        1.15      1.42 o 
  -2   5   9        2.96        2.85      1.37 o 
  -1   5   9      161.09      159.09      6.14 o 
   0   5   9       15.31       21.41      1.81 o 
   1   5   9      469.16      419.17     11.63 o 
   2   5   9        1.66        3.23      1.44 o 
   3   5   9       50.21       44.16      5.03 o 
   4   5   9       32.81       20.20      4.13 o 
   5   5   9        8.18        3.88      2.98 o 
   6   5   9        2.51        4.52      3.25 o 
  -7   6   9        8.65       13.07      3.38 o 
  -6   6   9        3.10        5.05      2.66 o 
  -5   6   9        0.84       -0.44      1.98 o 
  -4   6   9       30.32       38.37      4.60 o 
  -3   6   9       11.83       18.48      2.65 o 
  -2   6   9        2.11        2.78      2.13 o 
  -1   6   9       17.44       12.25      2.45 o 
   0   6   9       17.54       18.48      2.75 o 
   1   6   9       62.28       62.73      3.50 o 
   2   6   9      389.46      397.75     11.43 o 
   3   6   9       11.65       24.08      3.08 o 
   4   6   9        5.40        3.93      2.46 o 
   5   6   9        3.70       -1.98      4.05 o 
   6   6   9        2.22        1.70      3.15 o 
  -7   7   9        1.80       -3.78      3.78 o 
  -6   7   9       43.89       47.85      5.98 o 
  -5   7   9        0.25       -2.66      2.66 o 
  -4   7   9       25.94       26.07      3.60 o 
  -3   7   9        1.31        4.67      2.20 o 
  -2   7   9       74.72       92.87      6.00 o 
  -1   7   9        7.91       11.83      2.69 o 
   0   7   9      131.91      136.09      6.16 o 
   1   7   9       27.27       26.56      2.28 o 
   2   7   9       27.54       23.47      2.91 o 
   3   7   9        0.55        5.48      3.40 o 
   4   7   9        2.39        0.36      2.98 o 
   5   7   9        0.73        3.32      3.10 o 
  -6   8   9       21.64       17.08      3.95 o 
  -5   8   9       24.35       25.67      4.24 o 
  -4   8   9        8.71        5.59      2.29 o 
  -3   8   9        3.80        7.35      3.99 o 
  -2   8   9        1.02       -0.22      3.29 o 
  -1   8   9        6.26        9.45      2.53 o 
   0   8   9        1.16       -0.76      2.09 o 
   1   8   9       24.53       25.66      5.03 o 
   2   8   9        2.87        3.48      2.17 o 
   3   8   9       10.52        8.52      3.57 o 
   4   8   9       19.86       30.98      5.04 o 
   5   8   9        0.53        1.76      3.86 o 
  -5   9   9        3.20        3.86      3.25 o 
  -4   9   9        0.92        3.23      2.82 o 
  -3   9   9       16.55       21.84      4.88 o 
  -2   9   9        0.71       -0.36      2.34 o 
  -1   9   9        0.01        3.29      2.09 o 
   0   9   9       33.88       31.58      4.28 o 
   1   9   9        4.64        5.01      2.09 o 
   2   9   9       21.95       31.31      6.01 o 
   3   9   9        8.47        5.66      3.33 o 
   4   9   9        5.39        8.97      5.27 o 
  -4  10   9        2.39        0.37      2.34 o 
  -3  10   9        0.51        1.50      2.40 o 
  -2  10   9        3.02        1.69      2.15 o 
  -1  10   9       13.02       18.03      4.17 o 
   0  10   9       22.75       33.04      5.15 o 
   1  10   9       65.44       76.61      7.41 o 
   2  10   9        8.44        9.24      5.27 o 
   3  10   9       27.47       33.73      8.94 o 
  -2  11   9        5.94        4.41      3.09 o 
  -1  11   9        0.85        0.90      2.67 o 
   0  11   9        0.10        2.00      2.48 o 
   1  11   9        1.44       -5.17      5.17 o 
  -8   0  10        0.11        0.00      4.83 o 
  -6   0  10       10.31       -1.32      3.95 o 
  -4   0  10       17.83       19.70      2.78 o 
  -2   0  10       43.16       47.38      4.14 o 
   0   0  10       30.21       32.94      3.42 o 
   2   0  10      113.92       97.97      6.80 o 
   4   0  10       99.09       92.40      9.43 o 
   6   0  10        0.11        0.99      3.87 o 
  -8   1  10        4.37        4.77      3.42 o 
  -7   1  10        1.84        1.15      2.00 o 
  -6   1  10        2.67        4.28      1.81 o 
  -5   1  10       58.76       78.68      4.36 o 
  -4   1  10      101.16      111.90      5.88 o 
  -3   1  10       36.68       28.52      2.09 o 
  -2   1  10      118.54      112.31      4.00 o 
  -1   1  10       23.36       35.17      2.33 o 
   0   1  10      124.34      121.85      4.31 o 
   1   1  10       26.24       43.86      2.71 o 
   2   1  10      140.45      134.53      5.21 o 
   3   1  10      103.53      110.76      6.37 o 
   4   1  10       80.81       91.27      6.36 o 
   5   1  10        1.62        1.49      2.78 o 
   6   1  10        2.39        0.70      2.35 o 
   7   1  10        0.16        3.48      3.21 o 
  -8   2  10        0.61        3.34      3.78 o 
  -7   2  10        6.80        2.10      2.01 o 
  -6   2  10        8.98        5.42      1.68 o 
  -5   2  10        2.37        1.16      1.48 o 
  -4   2  10        0.41        3.63      2.89 o 
  -3   2  10        0.00       -0.46      1.12 o 
  -2   2  10        0.16       -0.24      0.88 o 
  -1   2  10      170.65      145.08      4.52 o 
   0   2  10        3.20        2.18      1.16 o 
   1   2  10      415.41      450.06     11.44 o 
   2   2  10       70.99       68.94      5.44 o 
   3   2  10       91.83      110.55      6.12 o 
   4   2  10       21.18       25.11      3.52 o 
   5   2  10      126.92      124.57      8.11 o 
   6   2  10        8.53        6.41      3.65 o 
   7   2  10        1.02       -1.06      2.81 o 
  -8   3  10        0.23        0.29      3.04 o 
  -7   3  10        2.30        0.20      2.08 o 
  -6   3  10       42.82       49.06      4.63 o 
  -5   3  10       28.62       23.80      2.37 o 
  -4   3  10      193.72      202.88      7.77 o 
  -3   3  10        8.70       10.15      2.53 o 
  -2   3  10       22.90       19.20      2.50 o 
  -1   3  10        2.60        1.07      1.60 o 
   0   3  10       10.51       18.90      1.83 o 
   1   3  10       99.65      108.32      5.36 o 
   2   3  10       44.35       52.29      3.36 o 
   3   3  10       14.19       16.53      2.85 o 
   4   3  10       37.84       45.53      5.60 o 
   5   3  10        2.45        3.13      2.82 o 
   6   3  10        0.07        1.45      2.45 o 
  -8   4  10        1.25       -1.72      3.71 o 
  -7   4  10        4.69       10.07      7.09 o 
  -6   4  10        7.88        3.96      2.17 o 
  -5   4  10        1.26        3.27      2.29 o 
  -4   4  10        2.19        2.04      1.88 o 
  -3   4  10        4.07        6.74      1.81 o 
  -2   4  10       89.49      101.34      4.53 o 
  -1   4  10        1.22        3.65      1.40 o 
   0   4  10      665.58      670.32     18.22 o 
   1   4  10        4.34        2.27      1.30 o 
   2   4  10      113.58      110.06      5.68 o 
   3   4  10        4.90        8.65      2.29 o 
   4   4  10       72.03       66.79      6.42 o 
   5   4  10        0.45        1.51      2.40 o 
   6   4  10        4.61        5.48      3.02 o 
  -7   5  10        0.07       -0.71      3.10 o 
  -6   5  10        6.25        7.92      3.24 o 
  -5   5  10       13.98       21.83      3.28 o 
  -4   5  10       59.19       65.02      5.80 o 
  -3   5  10       21.33       23.92      3.01 o 
  -2   5  10        3.21        9.40      2.21 o 
  -1   5  10       62.32       67.43      3.88 o 
   0   5  10        5.19        1.85      1.26 o 
   1   5  10       51.27       54.72      2.85 o 
   2   5  10       54.60       52.90      3.94 o 
   3   5  10        0.02        0.50      1.23 o 
   4   5  10       26.89       31.96      4.24 o 
   5   5  10        9.31        8.33      3.17 o 
   6   5  10        1.07       -0.99      3.29 o 
  -7   6  10        0.04        0.02      2.73 o 
  -6   6  10        2.06        2.51      2.76 o 
  -5   6  10        0.86       -0.36      2.18 o 
  -4   6  10       15.32       18.04      3.21 o 
  -3   6  10       19.69       21.56      3.56 o 
  -2   6  10      197.56      189.02      9.25 o 
  -1   6  10        0.74        1.92      1.50 o 
   0   6  10       57.81       38.60      3.10 o 
   1   6  10       12.12       14.85      2.71 o 
   2   6  10       24.32       17.49      2.94 o 
   3   6  10        3.80        3.12      1.96 o 
   4   6  10        1.44        4.42      5.27 o 
   5   6  10        6.76        3.23      3.23 o 
  -6   7  10       24.76       23.29      5.08 o 
  -5   7  10       23.47       23.91      4.05 o 
  -4   7  10       58.67       61.14      5.67 o 
  -3   7  10       73.40       67.59      8.36 o 
  -2   7  10       58.64       53.05      5.28 o 
  -1   7  10        3.80       23.32      8.32 o 
   0   7  10        9.57       18.74      2.40 o 
   1   7  10        3.59        6.06      2.24 o 
   2   7  10        4.21       12.69      3.59 o 
   3   7  10        0.49        3.07      2.45 o 
   4   7  10       14.39       25.20      4.57 o 
   5   7  10       14.74       19.10      4.62 o 
  -6   8  10       19.73       18.69      6.08 o 
  -5   8  10        2.44        5.92      3.04 o 
  -4   8  10        3.44        2.84      2.49 o 
  -3   8  10       26.47       30.10      4.12 o 
  -2   8  10        9.16        9.00      3.80 o 
  -1   8  10        3.00       10.05      3.09 o 
   0   8  10       67.51       60.42      5.27 o 
   1   8  10       30.54       25.89      3.59 o 
   2   8  10       15.88       22.69      4.07 o 
   3   8  10       18.84       31.86      3.89 o 
   4   8  10        0.08       -1.55      3.15 o 
  -5   9  10        5.16        9.14      3.83 o 
  -4   9  10        0.20        1.00      2.58 o 
  -3   9  10        7.84       12.97      3.47 o 
  -2   9  10        0.60       -1.10      2.34 o 
  -1   9  10        0.12        0.06      2.08 o 
   0   9  10        2.34        5.25      2.74 o 
   1   9  10        0.23        5.44      4.80 o 
   2   9  10        0.06       -2.53      3.22 o 
   3   9  10        5.38        9.35     11.19 o 
  -3  10  10        3.60        6.39      3.59 o 
  -2  10  10        2.07       -0.90      2.55 o 
  -1  10  10       15.11       16.17      3.77 o 
   0  10  10        1.74       -0.54      2.60 o 
   1  10  10        8.89       18.83      5.17 o 
   2  10  10        0.24        3.70      5.12 o 
  -7   0  11        0.06        1.89      2.65 o 
  -5   0  11       27.42       33.82      5.43 o 
  -3   0  11       42.15       33.84      3.21 o 
  -1   0  11       90.38       91.71      5.64 o 
   1   0  11       85.02       69.38      4.56 o 
   3   0  11       84.85       99.73     12.73 o 
   5   0  11        0.83        2.25      3.69 o 
  -8   1  11        0.01        4.11      4.49 o 
  -7   1  11        1.45       -0.66      2.44 o 
  -6   1  11        4.54        6.01      2.52 o 
  -5   1  11        2.41        5.72      1.66 o 
  -4   1  11        5.19        9.31      1.97 o 
  -3   1  11        0.11       -0.34      1.34 o 
  -2   1  11       61.75       50.33      2.76 o 
  -1   1  11       18.72       25.16      2.13 o 
   0   1  11      127.53      123.30      4.61 o 
   1   1  11      419.09      399.19     11.82 o 
   2   1  11      116.44      107.46      6.66 o 
   3   1  11       24.66       29.27      3.70 o 
   4   1  11       27.49       37.23      6.06 o 
   5   1  11       25.02       24.32      3.89 o 
   6   1  11       17.41       22.57      5.76 o 
  -8   2  11        0.20        3.61      3.85 o 
  -7   2  11        8.11        4.13      3.71 o 
  -6   2  11        5.49        6.94      4.92 o 
  -5   2  11       33.48       29.27      2.99 o 
  -4   2  11       20.59       20.22      2.84 o 
  -3   2  11        9.21       13.57      2.06 o 
  -2   2  11        0.13        3.14      1.83 o 
  -1   2  11       28.67       33.30      2.45 o 
   0   2  11      151.46      117.97      5.65 o 
   1   2  11       23.06       28.46      2.13 o 
   2   2  11        0.87        3.84      1.65 o 
   3   2  11       32.68       38.57      4.14 o 
   4   2  11       11.49       15.85      3.41 o 
   5   2  11        4.08        1.73      3.10 o 
   6   2  11        5.29        5.30      3.94 o 
  -8   3  11        0.13       -3.07      7.46 o 
  -7   3  11        3.35       -0.30      2.86 o 
  -6   3  11        0.10       -0.17      1.57 o 
  -5   3  11       13.84       21.58      3.50 o 
  -4   3  11        7.32        6.68      1.86 o 
  -3   3  11       25.69       28.44      4.34 o 
  -2   3  11        0.13        2.71      1.59 o 
  -1   3  11      149.87      145.92      5.43 o 
   0   3  11       18.01       12.80      1.67 o 
   1   3  11        0.98        0.79      1.44 o 
   2   3  11       10.51       13.74      2.09 o 
   3   3  11        2.82        0.97      2.27 o 
   4   3  11       21.82       36.64     12.61 o 
   5   3  11        0.12       -1.35      2.26 o 
   6   3  11        0.10       -3.21      3.21 o 
  -7   4  11        8.26        2.53      2.58 o 
  -6   4  11        0.35        3.52      2.98 o 
  -5   4  11       20.24       22.83      3.84 o 
  -4   4  11        0.25       -0.39      1.78 o 
  -3   4  11        0.19       -0.88      1.68 o 
  -2   4  11        1.93        1.57      1.43 o 
  -1   4  11       19.73       21.85      2.49 o 
   0   4  11        0.07        6.63      3.61 o 
   1   4  11       38.17       36.87      2.86 o 
   2   4  11       57.67       52.31      4.34 o 
   3   4  11       30.55       50.71      7.47 o 
   4   4  11        1.51        1.21      2.14 o 
   5   4  11        5.65        7.69      3.32 o 
   6   4  11        5.64        6.15      4.04 o 
  -7   5  11        0.05        5.08      3.29 o 
  -6   5  11        3.20       10.42      4.28 o 
  -5   5  11        6.02       10.45      3.80 o 
  -4   5  11       18.44       29.33      4.94 o 
  -3   5  11       59.14       56.75      4.58 o 
  -2   5  11       39.92       44.77      3.80 o 
  -1   5  11      213.86      200.89      9.30 o 
   0   5  11       13.31       15.32      2.32 o 
   1   5  11       31.34       28.98      2.61 o 
   2   5  11       27.67       25.11      4.29 o 
   3   5  11        9.09        3.90      2.66 o 
   4   5  11       12.77       10.80      3.74 o 
   5   5  11        2.22        0.67      3.34 o 
  -6   6  11       12.39        9.80      3.84 o 
  -5   6  11        8.27        7.75      3.25 o 
  -4   6  11        3.80        2.45      2.09 o 
  -3   6  11        3.67        3.98      2.76 o 
  -2   6  11        2.00        6.07      2.89 o 
  -1   6  11       39.79       45.56      4.11 o 
   0   6  11       81.44       79.22      5.50 o 
   1   6  11        3.07        6.43      2.42 o 
   2   6  11        0.14       -1.76      1.98 o 
   3   6  11        2.36        2.75      2.43 o 
   4   6  11        2.95        1.65      2.66 o 
   5   6  11       11.88       17.79      6.59 o 
  -6   7  11        4.00        4.85      3.89 o 
  -5   7  11        3.53        4.83      3.25 o 
  -4   7  11       38.41       40.09      4.87 o 
  -3   7  11       21.02       23.24      3.90 o 
  -2   7  11       51.06       40.85      4.42 o 
  -1   7  11       64.22       78.38      6.51 o 
   0   7  11       12.47        9.90      3.16 o 
   1   7  11        2.33        2.40      2.05 o 
   2   7  11        0.61        2.16      2.97 o 
   3   7  11        0.45       -1.75      2.63 o 
   4   7  11        0.21       -0.71      2.62 o 
  -5   8  11        4.70        3.76      3.61 o 
  -4   8  11        9.57       12.03      3.46 o 
  -3   8  11        7.72        7.36      3.40 o 
  -2   8  11       12.40       20.87      4.52 o 
  -1   8  11        0.23        1.15      2.12 o 
   0   8  11        0.40        1.13      1.83 o 
   1   8  11        1.10       -2.59      2.70 o 
   2   8  11       11.45       13.20      4.04 o 
   3   8  11        0.76       -0.15      3.32 o 
  -4   9  11        2.44        0.26      2.20 o 
  -3   9  11        1.17        1.91      2.34 o 
  -2   9  11       15.52       19.03      4.47 o 
  -1   9  11        0.02        1.53      2.32 o 
   0   9  11       29.56       33.13      4.97 o 
   1   9  11        0.40       -1.48      3.71 o 
   2   9  11       13.30       15.09      5.69 o 
  -2  10  11       10.65        4.39      3.94 o 
  -1  10  11       29.60       47.51      6.97 o 
   0  10  11        0.20        1.38      3.95 o 
  -6   0  12        1.42        1.67      2.31 o 
  -4   0  12        0.02        2.19      3.10 o 
  -2   0  12        0.00       -1.95      2.43 o 
   0   0  12      288.08      315.29     13.65 o 
   2   0  12      216.54      202.76     12.98 o 
   4   0  12        0.18        1.10      6.36 o 
   6   0  12        8.97        9.34      5.25 o 
  -7   1  12        5.13        0.41      2.90 o 
  -6   1  12       14.47        7.27      3.02 o 
  -5   1  12        0.00        1.33      2.22 o 
  -4   1  12        8.16        9.85      3.49 o 
  -3   1  12       70.96       83.79      5.00 o 
  -2   1  12        0.42        0.83      1.21 o 
  -1   1  12       68.07       71.30      4.55 o 
   0   1  12      163.84      173.97      6.12 o 
   1   1  12       98.05      105.53      5.04 o 
   2   1  12       36.05       30.09      3.76 o 
   3   1  12        0.01       -1.53      3.36 o 
   4   1  12        8.93       15.24      5.79 o 
   5   1  12        2.60        4.18      4.25 o 
  -7   2  12        0.49        1.35      2.87 o 
  -6   2  12        0.29        2.77      2.38 o 
  -5   2  12        2.20        1.04      1.60 o 
  -4   2  12        0.41        3.07      1.64 o 
  -3   2  12       35.84       34.69      3.07 o 
  -2   2  12       10.75       17.05      2.33 o 
  -1   2  12      117.93      120.66      4.89 o 
   0   2  12       19.38       23.55      3.17 o 
   1   2  12       28.85       19.15      2.10 o 
   2   2  12       13.64       14.07      3.29 o 
   3   2  12      109.54       93.56      7.16 o 
   4   2  12        3.82        1.69      2.55 o 
   5   2  12       13.38       32.93      5.13 o 
  -7   3  12        8.47        4.43      4.46 o 
  -6   3  12       20.17        9.98      3.34 o 
  -5   3  12       13.46       21.48      7.73 o 
  -4   3  12        9.00       22.49      5.29 o 
  -3   3  12        7.05        8.74      2.71 o 
  -2   3  12       71.29       61.11      4.17 o 
  -1   3  12        0.26        3.31      1.99 o 
   0   3  12       89.44       90.19      4.16 o 
   1   3  12       32.58       27.40      2.38 o 
   2   3  12       76.53       63.22      4.71 o 
   3   3  12        0.55        7.14      2.80 o 
   4   3  12        0.55        1.46      2.32 o 
   5   3  12        0.10        2.32      2.78 o 
  -7   4  12        0.08       -1.17      2.53 o 
  -6   4  12        6.19        3.71      2.53 o 
  -5   4  12        2.32        3.91      2.58 o 
  -4   4  12       38.08       40.73      5.14 o 
  -3   4  12        6.99        9.36      1.87 o 
  -2   4  12      142.88      158.67      7.23 o 
  -1   4  12        0.04        0.19      1.35 o 
   0   4  12       23.06       26.00      3.25 o 
   1   4  12        2.71       -0.07      1.22 o 
   2   4  12       23.23       18.58      5.77 o 
   3   4  12        5.18        7.96      3.29 o 
   4   4  12       19.43       20.60      4.40 o 
   5   4  12        1.30        1.08      2.44 o 
  -6   5  12        5.82        5.24      3.21 o 
  -5   5  12        0.04        1.76      2.29 o 
  -4   5  12        3.64        8.06      2.51 o 
  -3   5  12        0.23        2.20      2.20 o 
  -2   5  12       48.93       53.37      5.24 o 
  -1   5  12        0.83       -1.73      1.73 o 
   0   5  12      118.89      109.77      5.62 o 
   1   5  12       19.46       25.12      4.18 o 
   2   5  12       35.36       31.63      3.60 o 
   3   5  12        8.45        6.54      2.59 o 
   4   5  12        0.00        0.80      2.43 o 
  -6   6  12        6.87        3.79      2.98 o 
  -5   6  12        1.89        5.53      3.10 o 
  -4   6  12       45.20       41.37      5.36 o 
  -3   6  12        7.27       14.24      3.96 o 
  -2   6  12       25.96       23.45      3.53 o 
  -1   6  12       24.03       21.21      3.75 o 
   0   6  12        0.86        1.91      2.01 o 
   1   6  12        6.96        4.58      2.57 o 
   2   6  12        1.18        4.52      2.82 o 
   3   6  12        3.74        1.36      2.49 o 
   4   6  12        2.04        5.48      3.34 o 
  -5   7  12       11.11        8.82      3.59 o 
  -4   7  12        5.31        4.45      2.79 o 
  -3   7  12        4.78        2.98      2.59 o 
  -2   7  12        0.43        0.80      2.02 o 
  -1   7  12        4.80        4.01      2.27 o 
   0   7  12        7.77        5.76      3.08 o 
   1   7  12        0.15       -2.76      3.44 o 
   2   7  12       23.06       26.22      4.42 o 
   3   7  12       17.97       26.55      7.29 o 
  -4   8  12        2.88        3.65      3.93 o 
  -3   8  12        0.78        1.39      2.86 o 
  -2   8  12        9.01        4.00      3.07 o 
  -1   8  12       15.82       14.50      3.48 o 
   0   8  12       23.76       22.15      4.25 o 
   1   8  12       11.28       16.57      4.79 o 
   2   8  12        1.37       10.67      6.35 o 
  -3   9  12        4.27       -0.07      2.90 o 
  -2   9  12        0.14        0.41      2.15 o 
  -1   9  12       19.99       19.01      4.26 o 
   0   9  12        1.67        1.43      3.78 o 
   1   9  12       19.46       15.92      4.73 o 
  -7   0  13        0.92        5.70      7.02 o 
  -5   0  13        7.78        4.87      3.48 o 
  -3   0  13       60.85       71.90     12.29 o 
  -1   0  13      105.05      107.01      6.74 o 
   1   0  13       13.70       20.61      3.45 o 
   3   0  13        6.01        2.28      4.83 o 
   5   0  13        6.10        8.88      6.80 o 
  -7   1  13        0.02       -0.37      4.16 o 
  -6   1  13        0.25        3.81      2.92 o 
  -5   1  13        2.63        1.04      1.84 o 
  -4   1  13        6.51        5.40      2.62 o 
  -3   1  13       48.70       51.41      3.69 o 
  -2   1  13       29.36       30.45      4.67 o 
  -1   1  13      180.17      169.99      6.92 o 
   0   1  13       36.27       29.13      2.81 o 
   1   1  13       42.69       38.63      5.87 o 
   2   1  13        0.16       -2.48      2.48 o 
   3   1  13       37.23       31.88      4.58 o 
   4   1  13       54.41       58.22      5.70 o 
   5   1  13        1.42       -1.78      3.44 o 
  -7   2  13        7.52        2.16      3.88 o 
  -6   2  13        6.82        4.60      2.91 o 
  -5   2  13        2.73        3.93      2.77 o 
  -4   2  13        0.57        1.72      1.88 o 
  -3   2  13        0.05       -0.31      1.57 o 
  -2   2  13       50.52       43.02      3.65 o 
  -1   2  13       20.74       22.05      2.77 o 
   0   2  13        0.21        1.62      1.65 o 
   1   2  13       15.34       16.30      2.57 o 
   2   2  13        3.24       -0.45      2.26 o 
   3   2  13        5.14        8.72      3.19 o 
   4   2  13        4.85        1.57      2.45 o 
   5   2  13        0.02        2.12      3.16 o 
  -6   3  13        2.98        2.12      2.61 o 
  -5   3  13        1.71        6.32      2.98 o 
  -4   3  13       10.53       10.34      2.91 o 
  -3   3  13        2.45       -0.23      1.64 o 
  -2   3  13       21.21       26.00      3.31 o 
  -1   3  13       20.81       19.32      2.94 o 
   0   3  13        1.91        4.92      1.98 o 
   1   3  13       26.49       29.84      3.07 o 
   2   3  13       15.92       18.78      3.64 o 
   3   3  13        2.91        3.85      2.77 o 
   4   3  13        0.04       -2.21      3.25 o 
  -6   4  13        0.07        0.15      4.69 o 
  -5   4  13        2.09        1.16      2.98 o 
  -4   4  13        0.74       -1.21      1.96 o 
  -3   4  13       22.91       27.33      4.54 o 
  -2   4  13        2.97        1.68      1.86 o 
  -1   4  13       28.93       42.37      4.94 o 
   0   4  13       16.40       20.70      4.18 o 
   1   4  13       10.61       12.88      2.72 o 
   2   4  13        1.30        1.65      2.25 o 
   3   4  13        8.39        4.11      2.70 o 
   4   4  13       11.28       13.28      4.54 o 
  -6   5  13        1.39       -0.81      3.35 o 
  -5   5  13       11.38        0.38      2.24 o 
  -4   5  13        1.52        1.65      2.40 o 
  -3   5  13       35.77       33.86      6.59 o 
  -2   5  13        3.18        2.02      2.07 o 
  -1   5  13        5.15        6.55      2.38 o 
   0   5  13       38.77       30.99      3.78 o 
   1   5  13        2.35        1.83      2.45 o 
   2   5  13        4.92        8.11      3.98 o 
   3   5  13        0.02        0.12      2.43 o 
   4   5  13        0.30       -0.84      3.51 o 
  -5   6  13        0.57        1.07      2.83 o 
  -4   6  13        1.97        8.11      7.09 o 
  -3   6  13        3.58        4.70      2.78 o 
  -2   6  13       27.67       35.57      5.62 o 
  -1   6  13        0.95        2.86      2.31 o 
   0   6  13        0.06       -0.13      2.56 o 
   1   6  13        0.20       -0.39      2.29 o 
   2   6  13        2.31        2.70      3.93 o 
   3   6  13       16.15       11.61      8.84 o 
  -4   7  13       16.76       10.92      4.23 o 
  -3   7  13        2.11       -0.01      2.17 o 
  -2   7  13        2.89       -1.40      2.52 o 
  -1   7  13        3.10        3.01      2.93 o 
   0   7  13        0.13       -3.00      3.75 o 
   1   7  13        0.54        0.77      2.98 o 
   2   7  13        0.45        1.78      3.80 o 
  -3   8  13        0.00       -0.41      3.00 o 
  -2   8  13        1.78        2.32      3.15 o 
  -1   8  13        0.05        1.97      2.74 o 
   0   8  13        0.78        1.20      3.30 o 
   1   8  13        0.42        0.00      3.48 o 
  -6   0  14        0.59        6.58      7.02 o 
  -4   0  14       18.38       12.76     14.48 o 
  -2   0  14      208.66      209.39     19.97 o 
   0   0  14      107.23      109.85      9.44 o 
   2   0  14        0.13       -0.03      2.85 o 
   4   0  14       14.02       25.37      8.12 o 
  -6   1  14        3.56        3.89      3.19 o 
  -5   1  14       12.30       10.06      3.65 o 
  -4   1  14        0.33        2.27      2.93 o 
  -3   1  14       17.13       17.14      3.00 o 
  -2   1  14       15.65       21.99      3.00 o 
  -1   1  14       10.89       13.78      2.74 o 
   0   1  14        0.57        1.43      1.54 o 
   1   1  14        2.80       11.14      5.12 o 
   2   1  14       21.33       18.01      3.95 o 
   3   1  14        0.25       -2.93      3.26 o 
   4   1  14        0.01       10.66      7.07 o 
  -6   2  14        0.56        3.57      3.55 o 
  -5   2  14        3.07        0.33      2.44 o 
  -4   2  14        9.58        5.07      2.55 o 
  -3   2  14       15.40       16.88      3.41 o 
  -2   2  14        5.51        8.43      2.06 o 
  -1   2  14       18.38       23.01      2.93 o 
   0   2  14        4.10        3.98      1.71 o 
   1   2  14       55.40       51.56      5.20 o 
   2   2  14        0.44        1.95      2.76 o 
   3   2  14       27.93       33.74      5.66 o 
   4   2  14        0.01        0.84      2.98 o 
  -6   3  14        1.16       -1.94      2.87 o 
  -5   3  14        0.12       -0.96      5.56 o 
  -4   3  14       16.71       19.83      3.94 o 
  -3   3  14        0.18        1.86      1.94 o 
  -2   3  14       18.35       25.04      3.52 o 
  -1   3  14        9.47        9.77      2.37 o 
   0   3  14       15.26       11.72      2.85 o 
   1   3  14        0.46       -1.64      2.56 o 
   2   3  14       13.72       14.82      3.70 o 
   3   3  14        0.83       -0.36      2.37 o 
   4   3  14        0.65       -2.09      2.76 o 
  -5   4  14        1.07       -0.53      2.76 o 
  -4   4  14       10.61       16.27      3.98 o 
  -3   4  14        0.04       -0.85      2.48 o 
  -2   4  14        0.79       -0.58      1.90 o 
  -1   4  14        0.30        1.83      2.07 o 
   0   4  14        0.72        1.01      2.15 o 
   1   4  14        8.47       10.86      5.31 o 
   2   4  14       21.36       10.29      4.97 o 
   3   4  14        1.89        2.33      3.17 o 
  -5   5  14        0.45        1.21      2.91 o 
  -4   5  14       20.56       18.52      6.08 o 
  -3   5  14        4.91        5.89      3.01 o 
  -2   5  14       45.04       45.05      5.27 o 
  -1   5  14        1.37        0.52      2.24 o 
   0   5  14       20.16       15.70      3.64 o 
   1   5  14        0.23       -4.00      4.00 o 
   2   5  14        0.38       -0.27      2.44 o 
   3   5  14       24.14       25.87      6.62 o 
  -4   6  14       10.38       15.48      8.05 o 
  -3   6  14       12.35       16.75      6.16 o 
  -2   6  14        0.68       10.63      8.77 o 
  -1   6  14        3.64       -0.74      2.52 o 
   0   6  14        0.00       -1.63      3.55 o 
   1   6  14        0.30        2.63      4.97 o 
   2   6  14        2.17        4.15      4.79 o 
  -3   7  14        7.55       17.95     13.33 o 
  -2   7  14        0.38        2.51      2.90 o 
  -1   7  14        0.27       -0.42      2.95 o 
   0   7  14        4.21        5.91      4.64 o 
   1   7  14       13.90       12.23      5.76 o 
  -5   0  15       44.24       45.35     12.94 o 
  -3   0  15       71.55       55.10      6.66 o 
  -1   0  15        2.85        3.95      3.51 o 
   1   0  15       20.95       20.21      5.43 o 
   3   0  15        4.87        8.42      6.04 o 
  -5   1  15        6.63        9.33      3.87 o 
  -4   1  15       23.65       12.72      3.93 o 
  -3   1  15       20.81       24.50      6.33 o 
  -2   1  15       33.37       32.81      5.17 o 
  -1   1  15       11.62       10.49      2.72 o 
   0   1  15        0.44        0.38      2.35 o 
   1   1  15       11.45       12.54      3.80 o 
   2   1  15       47.17       48.37      6.84 o 
   3   1  15        3.62        5.52      3.75 o 
  -5   2  15        0.39        0.37      2.72 o 
  -4   2  15       23.31       21.08      7.13 o 
  -3   2  15        4.92       -1.54      2.25 o 
  -2   2  15        3.58        1.97      1.97 o 
  -1   2  15        3.17        7.24      2.33 o 
   0   2  15        0.08       -1.38      3.69 o 
   1   2  15        1.12        0.38      2.69 o 
   2   2  15        1.83        7.87      4.63 o 
   3   2  15        1.25       -1.16      2.82 o 
  -5   3  15        0.00        3.50      3.43 o 
  -4   3  15        1.48        6.17      3.61 o 
  -3   3  15        7.46        8.54      3.00 o 
  -2   3  15        4.81        6.21      2.66 o 
  -1   3  15        5.13        3.34      1.99 o 
   0   3  15       12.43       13.48      3.42 o 
   1   3  15        0.77       -0.23      2.60 o 
   2   3  15        0.21        3.63      3.33 o 
  -4   4  15        0.55        2.87      3.40 o 
  -3   4  15        2.77        4.46      2.55 o 
  -2   4  15        0.22        1.43      2.05 o 
  -1   4  15        0.30        3.34      2.48 o 
   0   4  15        0.00        3.91      4.12 o 
   1   4  15        1.55        1.30      3.63 o 
   2   4  15        3.44        1.70      3.40 o 
  -4   5  15        0.59        5.27      7.46 o 
  -3   5  15        3.86        2.81      3.29 o 
  -2   5  15        4.49        4.46      2.64 o 
  -1   5  15        0.92       -1.40      3.61 o 
   0   5  15        4.36        9.53      6.18 o 
   1   5  15        0.12       -4.95      4.95 o 
  -2   6  15        3.62        3.25      4.00 o 
  -1   6  15        1.24       -3.65      3.65 o 
   0   6  15        0.22        0.88      4.66 o 
  -4   0  16       40.94       35.54      8.56 o 
  -2   0  16        9.70       10.85      4.57 o 
   0   0  16       10.55        7.02      8.78 o 
  -4   1  16        1.26        4.55      3.67 o 
  -3   1  16        5.33        8.69      3.16 o 
  -2   1  16        1.58        1.59      2.30 o 
  -1   1  16        0.03        7.65      3.51 o 
   0   1  16        6.96        0.90      3.95 o 
   1   1  16        0.03        3.57      4.00 o 
   2   1  16        0.57        5.27      7.46 o 
  -4   2  16        1.01        1.95      3.08 o 
  -3   2  16       19.97       24.01      5.36 o 
  -2   2  16        1.53       -0.04      2.29 o 
  -1   2  16       26.17       27.35      5.21 o 
   0   2  16        1.69       39.60     27.95 o 
   1   2  16       12.26       12.50      4.23 o 
  -3   3  16        6.21        6.16      3.82 o 
  -2   3  16        4.98        5.76      4.00 o 
  -1   3  16        4.09        6.43      4.56 o 
   0   3  16        7.97       13.63      4.71 o 
   1   3  16        0.82        1.47      3.95 o 
  -2   4  16        0.01       -0.38      4.21 o 
  -1   4  16        0.05        1.32      7.02 o 
   0   4  16        7.80        5.58     10.53 o 
                                                 
